# Supplementary material for: Di-μ-chlorido-bis­{[2-(di-tert-butyl­phosphan­yl)biphenyl-3-yl-κ2 C 3,P]palladium(II)} dichloro­methane disolvate
Source: Acta Crystallogr Sect E Struct Rep Online. 2013 Jan 9;69(Pt 2):m86. doi: 10.1107/S1600536812051136 (PMC3569185; doi:10.1107/S1600536812051136)
Supplement: Supplementary file 1 [file e-69-00m86-sup1.cif]

##############################################################################
#                                                                            #
# This CIF contains the data in a paper accepted for publication in          #
# Acta Crystallographica Section E. It conforms to the requirements of       #
# Notes for Authors for Acta Crystallographica Section E, and has been       #
# peer reviewed under the auspices of the IUCr Commission on Journals.       #
#                                                                            #
# Full details of the Crystallographic Information File format               #
# are given in the paper "The Crystallographic Information File (CIF):       #
# a New Standard Archive File for Crystallography" by S. R. Hall, F. H.      #
# Allen and I. D. Brown [Acta Cryst. (1991), A47, 655-685].                  #
#                                                                            #
# The current version of the core CIF dictionary is obtainable from          #
# ftp://ftp.iucr.org/pub/cif_core.dic.                                       #
#                                                                            #
# Software is freely available for graphical display of the structure(s)     #
# in this CIF. For information consult the CIF software page                 #
# http://www.iucr.org/resources/cif/software.                                #
#                                                                            #
# This file may be used for bona fide research purposes within the           #
# scientific community so long as proper attribution is given to the journal # 
# article from which it was obtained.                                        #
#                                                                            #
##############################################################################
data_global
_audit_creation_method     'WinGX routine CIF_UPDATE'
_audit_conform_dict_name     cif_core.dic
_audit_conform_dict_version     2.4
_journal_date_recd_electronic     2012-11-22
_journal_date_accepted     2012-12-18
_journal_name_full     'Acta Crystallographica, Section E'
_journal_year     2013
_journal_volume     69
_journal_issue      2
_journal_page_first     m86
_journal_page_last     m86
_journal_paper_category     QM
_journal_paper_doi     10.1107/S1600536812051136
_journal_coeditor_code     KJ2217
_publ_contact_author_name     'Omondi, Bernard'
_publ_contact_author_address
;
School of Chemistry and Physics,
University of KwaZulu-Natal,
Westville Campus,
Private Bag X54001,
Durban 4000,
South Africa
;
_publ_contact_author_email     'owaga@ukzn.ac.za'
_publ_contact_author_fax     '27(031)2603091'
_publ_contact_author_phone     '27(031)2607323'
_publ_section_title
;\
Di-\m-chlorido-bis{[2-(di-<i>tert</i>-butylphosphanyl)biphenyl-3-yl-\
\k^2^<i>C</i>^3^,<i>P</i>]palladium(II)} dichloromethane disolvate
;
loop_
    _publ_author_name
    _publ_author_address
    'Holzapfel, Cedric W.'
;
Research Centre for Synthesis and Catalysis,
Department of Chemistry,
University of Johannesburg,
Auckland Park Kingsway Campus
PO Box 524, Auckland Park 2006,
South Africa
;
    'Omondi, Bernard'
;
School of Chemistry and Physics,
University of KwaZulu-Natal,
Westville Campus,
Private Bag X54001,
Durban 4000,
South Africa
;
data_I
_audit_creation_method     'WinGX routine CIF_UPDATE'
_audit_conform_dict_name     cif_core.dic
_audit_conform_dict_version     2.4
_chemical_name_systematic
;
Di-\m-chlorido-bis{[2-(di-<i>tert</i>-butylphosphanyl)biphenyl-3-yl-
\k^2^<i>C</i>^3^,<i>P</i>]palladium(II)} dichloromethane disolvate
;
_chemical_formula_moiety     'C40 H52 Cl2 P2 Pd2, 2(C H2 Cl2)'
_chemical_formula_sum     'C42 H56 Cl6 P2 Pd2'
_chemical_formula_iupac     '[Pd2 Cl2 (C20 H26 P)2], 2C H2 Cl2'
_chemical_formula_weight     1048.31
_symmetry_cell_setting     triclinic
_symmetry_space_group_name_H-M     'P -1'
_symmetry_space_group_name_Hall     '-P 1'
loop_
    _symmetry_equiv_pos_as_xyz
    'x, y, z'
    '-x, -y, -z'
_cell_length_a     9.4741(15)
_cell_length_b     10.1805(15)
_cell_length_c     12.0677(18)
_cell_angle_alpha     103.250(4)
_cell_angle_beta     95.443(3)
_cell_angle_gamma     97.080(3)
_cell_volume     1115.2(3)
_cell_formula_units_Z     1
_cell_measurement_reflns_used     15104
_cell_measurement_theta_min     1.75
_cell_measurement_theta_max     28.32
_cell_measurement_temperature     100(2)
_exptl_crystal_description     block
_exptl_crystal_colour     yellow
_exptl_crystal_size_max     0.08
_exptl_crystal_size_mid     0.07
_exptl_crystal_size_min     0.02
_exptl_crystal_density_diffrn     1.561
_exptl_crystal_density_method     'not measured'
_exptl_crystal_F_000     532
_exptl_absorpt_coefficient_mu     1.267
_exptl_absorpt_correction_type     multi-scan
_exptl_absorpt_process_details     '(SADABS; Bruker, 2008)'
_exptl_absorpt_correction_T_min     0.9054
_exptl_absorpt_correction_T_max     0.9751
_diffrn_ambient_temperature     100(2)
_diffrn_radiation_type     MoK\a
_diffrn_radiation_wavelength     0.71073
_diffrn_radiation_monochromator     graphite
_diffrn_measurement_device_type     'Bruker X8 APEXII 4K KappaCCD'
_diffrn_measurement_method     '\f and \w scans'
_diffrn_reflns_number     15104
_diffrn_reflns_av_R_equivalents     0.0493
_diffrn_reflns_theta_min     1.75
_diffrn_reflns_theta_max     28.32
_diffrn_reflns_theta_full     28.32
_diffrn_measured_fraction_theta_max     0.988
_diffrn_measured_fraction_theta_full     0.988
_diffrn_reflns_limit_h_min     -12
_diffrn_reflns_limit_h_max     12
_diffrn_reflns_limit_k_min     -13
_diffrn_reflns_limit_k_max     13
_diffrn_reflns_limit_l_min     -15
_diffrn_reflns_limit_l_max     16
_diffrn_standards_number     0
_diffrn_standards_interval_count     0
_diffrn_standards_interval_time     0
_diffrn_standards_decay_%     0
_refine_special_details
;
Refinement of <i>F</i>^2^ against ALL reflections. The weighted <i>R</i>-factor
<i>wR</i> and goodness of fit <i>S</i> are based on <i>F</i>^2^, conventional
<i>R</i>-factors <i>R</i> are based on <i>F</i>, with <i>F</i> set to zero for
negative <i>F</i>^2^. The threshold expression of <i>F</i>^2^ >
\s(<i>F</i>^2^) is used only for calculating <i>R</i>-factors(gt) <i>etc</i>.
and is not relevant to the choice of reflections for refinement.
<i>R</i>-factors based on <i>F</i>^2^ are statistically about twice as large
as those based on <i>F</i>, and <i>R</i>- factors based on ALL data will be
even larger. >>> The Following ALERTS were generated <<< Format:
alert-number_ALERT_alert-type_alert-level text 232_ALERT_2_C Hirshfeld Test
Diff (M---<i>X</i>) Pd1 -- Cl1.. 5.30 su Apllying DELU restraints does not
remove this alert. 250_ALERT_2_C Large U3/U1 Ratio for Average U(i,j) Tensor
.... 2.23 Visual inspections of ellipsoids show no abnormalities. <i>R</i> =
3.8%. 911_ALERT_3_C Missing # FCF Refl Between THmin & STh/<i>L</i>= 0.600 3
912_ALERT_4_C Missing # of FCF Reflections Above STh/<i>L</i>= 0.600 62 Noted,
no measures taken
;
_reflns_number_total     5515
_reflns_number_gt     4344
_reflns_threshold_expression     I>2sigma(I)
_refine_ls_structure_factor_coef     Fsqd
_refine_ls_matrix_type     full
_refine_ls_R_factor_all     0.0589
_refine_ls_R_factor_gt     0.0389
_refine_ls_wR_factor_gt     0.0847
_refine_ls_wR_factor_ref     0.0936
_refine_ls_goodness_of_fit_ref     1.007
_refine_ls_restrained_S_all     1.007
_refine_ls_number_reflns     5515
_refine_ls_number_parameters     241
_refine_ls_number_restraints     1
_refine_ls_hydrogen_treatment     constr
_refine_ls_weighting_scheme     calc
_refine_ls_weighting_details
         'calc w=1/[\s^2^(Fo^2^)+(0.0476P)^2^+0.0000P] where P=(Fo^2^+2Fc^2^)/3'
_atom_sites_solution_hydrogens     geom
_atom_sites_solution_primary     direct
_atom_sites_solution_secondary     difmap
_refine_ls_shift/su_max     0.001
_refine_ls_shift/su_mean     0
_refine_diff_density_max     1.158
_refine_diff_density_min     -1.09
_refine_ls_extinction_method     none
loop_
    _atom_type_symbol
    _atom_type_description
    _atom_type_scat_dispersion_real
    _atom_type_scat_dispersion_imag
    _atom_type_scat_source
    C C 0.0033 0.0016 'International Tables Vol C Tables 4.2.6.8 and 6.1.1.4'
    Cl Cl 0.1484 0.1585 'International Tables Vol C Tables 4.2.6.8 and 6.1.1.4'
    P P 0.1023 0.0942 'International Tables Vol C Tables 4.2.6.8 and 6.1.1.4'
    Pd Pd -0.9988 1.0072 'International Tables Vol C Tables 4.2.6.8 and 6.1.1.4'
    H H 0 0 'International Tables Vol C Tables 4.2.6.8 and 6.1.1.4'
_computing_data_collection     'APEX2 (Bruker, 2008)'
_computing_cell_refinement     'SAINT-Plus (Bruker, 2008)'
_computing_data_reduction     'SAINT-Plus and XPREP (Bruker, 2008)'
_computing_structure_solution     'SHELXS97 (Sheldrick, 2008)'
_computing_structure_refinement     'SHELXL97 (Sheldrick, 2008)'
_computing_molecular_graphics     'ORTEP-3 (Farrugia, 2012)'
_computing_publication_material     'WinGX (Farrugia, 2012)'
loop_
    _atom_site_type_symbol
    _atom_site_label
    _atom_site_fract_x
    _atom_site_fract_y
    _atom_site_fract_z
    _atom_site_U_iso_or_equiv
    _atom_site_adp_type
    _atom_site_calc_flag
    _atom_site_refinement_flags
    _atom_site_occupancy
    _atom_site_symmetry_multiplicity
    _atom_site_disorder_assembly
    _atom_site_disorder_group
    C C1 0.4506(3) 0.2051(4) 0.3645(3) 0.0143(7) Uani d . 1 1 . .
    C C2 0.5538(3) 0.1684(4) 0.2933(3) 0.0144(7) Uani d . 1 1 . .
    C C3 0.6977(3) 0.1820(4) 0.3385(3) 0.0178(7) Uani d . 1 1 . .
    H H3 0.7687 0.1578 0.2902 0.021 Uiso calc R 1 1 . .
    C C4 0.7336(3) 0.2319(4) 0.4564(3) 0.0189(7) Uani d . 1 1 . .
    H H4 0.831 0.2437 0.4889 0.023 Uiso calc R 1 1 . .
    C C5 0.6289(3) 0.2652(4) 0.5278(3) 0.0178(7) Uani d . 1 1 . .
    H H5 0.6566 0.2975 0.6082 0.021 Uiso calc R 1 1 . .
    C C6 0.4844(3) 0.2521(3) 0.4840(3) 0.0133(7) Uani d . 1 1 . .
    C C7 0.3771(3) 0.2810(4) 0.5662(3) 0.0161(7) Uani d . 1 1 . .
    C C8 0.3568(4) 0.1982(4) 0.6430(3) 0.0198(8) Uani d . 1 1 . .
    H H8 0.4105 0.1251 0.6417 0.024 Uiso calc R 1 1 . .
    C C9 0.2587(4) 0.2219(4) 0.7209(3) 0.0245(8) Uani d . 1 1 . .
    H H9 0.2457 0.1656 0.773 0.029 Uiso calc R 1 1 . .
    C C10 0.1794(4) 0.3281(4) 0.7226(3) 0.0288(9) Uani d . 1 1 . .
    H H10 0.1098 0.3426 0.7741 0.035 Uiso calc R 1 1 . .
    C C11 0.2018(4) 0.4135(4) 0.6489(3) 0.0259(9) Uani d . 1 1 . .
    H H11 0.1495 0.4878 0.6517 0.031 Uiso calc R 1 1 . .
    C C12 0.3009(4) 0.3899(4) 0.5708(3) 0.0201(8) Uani d . 1 1 . .
    H H12 0.3164 0.4484 0.5207 0.024 Uiso calc R 1 1 . .
    C C13 0.1586(3) 0.0291(4) 0.2698(3) 0.0161(7) Uani d . 1 1 . .
    C C14 0.2346(4) -0.0917(4) 0.2839(3) 0.0221(8) Uani d . 1 1 . .
    H H14A 0.3069 -0.0628 0.3518 0.033 Uiso calc R 1 1 . .
    H H14B 0.2812 -0.1234 0.2156 0.033 Uiso calc R 1 1 . .
    H H14C 0.1642 -0.1661 0.2933 0.033 Uiso calc R 1 1 . .
    C C15 0.0822(4) 0.0747(4) 0.3750(3) 0.0215(8) Uani d . 1 1 . .
    H H15A 0.0348 0.1531 0.3674 0.032 Uiso calc R 1 1 . .
    H H15B 0.1524 0.1008 0.4443 0.032 Uiso calc R 1 1 . .
    H H15C 0.0104 -0.0006 0.3809 0.032 Uiso calc R 1 1 . .
    C C16 0.0503(4) -0.0164(4) 0.1600(3) 0.0210(8) Uani d . 1 1 . .
    H H16A -0.0155 -0.097 0.1637 0.032 Uiso calc R 1 1 . .
    H H16B 0.1018 -0.0389 0.0931 0.032 Uiso calc R 1 1 . .
    H H16C -0.0043 0.0577 0.1532 0.032 Uiso calc R 1 1 . .
    C C17 0.2358(4) 0.3161(4) 0.2158(3) 0.0178(7) Uani d . 1 1 . .
    C C18 0.1118(4) 0.3638(4) 0.2795(3) 0.0239(8) Uani d . 1 1 . .
    H H18A 0.1377 0.3755 0.3622 0.036 Uiso calc R 1 1 . .
    H H18B 0.0258 0.2954 0.2527 0.036 Uiso calc R 1 1 . .
    H H18C 0.0927 0.451 0.2645 0.036 Uiso calc R 1 1 . .
    C C19 0.1888(4) 0.2829(4) 0.0851(3) 0.0217(8) Uani d . 1 1 . .
    H H19A 0.1082 0.208 0.0641 0.033 Uiso calc R 1 1 . .
    H H19B 0.2692 0.2557 0.0442 0.033 Uiso calc R 1 1 . .
    H H19C 0.1593 0.3638 0.0641 0.033 Uiso calc R 1 1 . .
    C C20 0.3659(4) 0.4295(4) 0.2461(3) 0.0207(8) Uani d . 1 1 . .
    H H20A 0.3418 0.5083 0.2185 0.031 Uiso calc R 1 1 . .
    H H20B 0.4469 0.3958 0.2095 0.031 Uiso calc R 1 1 . .
    H H20C 0.3922 0.4568 0.3295 0.031 Uiso calc R 1 1 . .
    C C21 0.3306(4) 0.6222(4) -0.0511(3) 0.0265(9) Uani d . 1 1 . .
    H H21A 0.3451 0.6825 -0.1041 0.032 Uiso calc R 1 1 . .
    H H21B 0.3437 0.5292 -0.0916 0.032 Uiso calc R 1 1 . .
    Cl Cl1 0.32540(8) -0.02556(9) -0.05326(7) 0.01603(17) Uani d U 1 1 . .
    Cl Cl2 0.15439(10) 0.61906(11) -0.01468(10) 0.0332(2) Uani d . 1 1 . .
    Cl Cl3 0.46013(9) 0.68133(10) 0.07196(8) 0.0267(2) Uani d . 1 1 . .
    P P7 0.30128(8) 0.16081(9) 0.24901(7) 0.01217(18) Uani d . 1 1 . .
    Pd Pd1 0.46067(2) 0.08342(3) 0.13497(2) 0.01217(8) Uani d U 1 1 . .
loop_
    _atom_site_aniso_label
    _atom_site_aniso_U_11
    _atom_site_aniso_U_22
    _atom_site_aniso_U_33
    _atom_site_aniso_U_12
    _atom_site_aniso_U_13
    _atom_site_aniso_U_23
    C1 0.0082(14) 0.0204(18) 0.0149(16) 0.0042(13) -0.0005(12) 0.0051(14)
    C2 0.0097(15) 0.0189(17) 0.0145(16) 0.0039(13) -0.0009(12) 0.0040(14)
    C3 0.0091(15) 0.0250(19) 0.0186(18) 0.0056(14) 0.0036(13) 0.0016(15)
    C4 0.0058(14) 0.029(2) 0.0196(18) 0.0048(14) -0.0031(13) 0.0029(16)
    C5 0.0126(16) 0.0218(18) 0.0170(17) 0.0037(14) -0.0014(13) 0.0018(15)
    C6 0.0103(15) 0.0157(17) 0.0134(16) 0.0029(13) 0.0014(12) 0.0022(13)
    C7 0.0079(14) 0.0224(18) 0.0123(16) -0.0026(13) 0.0005(12) -0.0042(14)
    C8 0.0131(16) 0.027(2) 0.0156(17) -0.0011(14) -0.0021(13) 0.0022(15)
    C9 0.0169(17) 0.037(2) 0.0172(18) -0.0062(16) 0.0018(14) 0.0069(17)
    C10 0.0174(18) 0.040(2) 0.021(2) -0.0046(17) 0.0088(15) -0.0054(18)
    C11 0.0153(17) 0.027(2) 0.032(2) 0.0062(15) 0.0051(15) -0.0019(18)
    C12 0.0136(16) 0.025(2) 0.0191(18) 0.0023(14) 0.0015(14) 0.0012(15)
    C13 0.0090(15) 0.0232(19) 0.0148(16) 0.0007(13) -0.0006(12) 0.0036(14)
    C14 0.0157(17) 0.0221(19) 0.029(2) -0.0014(15) 0.0012(15) 0.0091(16)
    C15 0.0147(16) 0.032(2) 0.0166(18) -0.0025(15) 0.0038(13) 0.0055(16)
    C16 0.0121(16) 0.031(2) 0.0161(17) -0.0043(15) 0.0001(13) 0.0023(16)
    C17 0.0142(16) 0.0217(18) 0.0171(17) 0.0050(14) 0.0038(13) 0.0017(15)
    C18 0.0174(17) 0.029(2) 0.026(2) 0.0107(16) 0.0057(15) 0.0034(17)
    C19 0.0218(18) 0.028(2) 0.0159(18) 0.0101(16) -0.0006(14) 0.0053(16)
    C20 0.0211(18) 0.0208(19) 0.0203(18) 0.0043(15) 0.0045(14) 0.0039(15)
    C21 0.0205(18) 0.031(2) 0.027(2) 0.0032(16) 0.0027(15) 0.0062(18)
    Cl1 0.0066(3) 0.0255(5) 0.0139(4) 0.0042(3) 0.0010(3) -0.0001(3)
    Cl2 0.0144(4) 0.0346(6) 0.0501(7) 0.0044(4) 0.0032(4) 0.0093(5)
    Cl3 0.0176(4) 0.0300(5) 0.0311(5) 0.0015(4) -0.0002(4) 0.0073(4)
    P7 0.0049(3) 0.0191(4) 0.0116(4) 0.0028(3) 0.0008(3) 0.0014(3)
    Pd1 0.00434(11) 0.01965(14) 0.01151(13) 0.00282(9) 0.00054(8) 0.00138(10)
_geom_special_details
;
All e.s.d.'s (except the e.s.d. in the dihedral angle between two l.s. planes)
are estimated using the full covariance matrix. The cell e.s.d.'s are taken
into account individually in the estimation of e.s.d.'s in distances, angles
and torsion angles; correlations between e.s.d.'s in cell parameters are only
used when they are defined by crystal symmetry. An approximate (isotropic)
treatment of cell e.s.d.'s is used for estimating e.s.d.'s involving l.s.
planes.
;
loop_
    _geom_bond_atom_site_label_1
    _geom_bond_atom_site_label_2
    _geom_bond_site_symmetry_2
    _geom_bond_distance
    _geom_bond_publ_flag
    C1 C2 . 1.391(5) ?
    C1 C6 . 1.403(5) ?
    C1 P7 . 1.824(3) ?
    C2 C3 . 1.398(4) ?
    C2 Pd1 . 1.978(3) ?
    C3 C4 . 1.389(5) ?
    C3 H3 . 0.95 ?
    C4 C5 . 1.397(5) ?
    C4 H4 . 0.95 ?
    C5 C6 . 1.399(4) ?
    C5 H5 . 0.95 ?
    C6 C7 . 1.495(4) ?
    C7 C12 . 1.389(5) ?
    C7 C8 . 1.400(5) ?
    C8 C9 . 1.387(5) ?
    C8 H8 . 0.95 ?
    C9 C10 . 1.388(6) ?
    C9 H9 . 0.95 ?
    C10 C11 . 1.391(6) ?
    C10 H10 . 0.95 ?
    C11 C12 . 1.396(5) ?
    C11 H11 . 0.95 ?
    C12 H12 . 0.95 ?
    C13 C15 . 1.529(5) ?
    C13 C14 . 1.534(5) ?
    C13 C16 . 1.539(4) ?
    C13 P7 . 1.860(3) ?
    C14 H14A . 0.98 ?
    C14 H14B . 0.98 ?
    C14 H14C . 0.98 ?
    C15 H15A . 0.98 ?
    C15 H15B . 0.98 ?
    C15 H15C . 0.98 ?
    C16 H16A . 0.98 ?
    C16 H16B . 0.98 ?
    C16 H16C . 0.98 ?
    C17 C18 . 1.532(5) ?
    C17 C20 . 1.535(5) ?
    C17 C19 . 1.544(5) ?
    C17 P7 . 1.879(4) ?
    C18 H18A . 0.98 ?
    C18 H18B . 0.98 ?
    C18 H18C . 0.98 ?
    C19 H19A . 0.98 ?
    C19 H19B . 0.98 ?
    C19 H19C . 0.98 ?
    C20 H20A . 0.98 ?
    C20 H20B . 0.98 ?
    C20 H20C . 0.98 ?
    C21 Cl2 . 1.764(4) ?
    C21 Cl3 . 1.771(4) ?
    C21 H21A . 0.99 ?
    C21 H21B . 0.99 ?
    Cl1 Pd1 2_655 2.4154(8) ?
    Cl1 Pd1 . 2.4444(9) ?
    P7 Pd1 . 2.2328(9) ?
    Pd1 Cl1 2_655 2.4154(8) ?
loop_
    _geom_angle_atom_site_label_1
    _geom_angle_atom_site_label_2
    _geom_angle_atom_site_label_3
    _geom_angle_site_symmetry_1
    _geom_angle_site_symmetry_3
    _geom_angle
    _geom_angle_publ_flag
    C2 C1 C6 . . 122.1(3) ?
    C2 C1 P7 . . 95.0(2) ?
    C6 C1 P7 . . 142.8(3) ?
    C1 C2 C3 . . 120.7(3) ?
    C1 C2 Pd1 . . 109.9(2) ?
    C3 C2 Pd1 . . 129.1(3) ?
    C4 C3 C2 . . 117.9(3) ?
    C4 C3 H3 . . 121 ?
    C2 C3 H3 . . 121 ?
    C3 C4 C5 . . 121.1(3) ?
    C3 C4 H4 . . 119.4 ?
    C5 C4 H4 . . 119.4 ?
    C4 C5 C6 . . 121.7(3) ?
    C4 C5 H5 . . 119.1 ?
    C6 C5 H5 . . 119.1 ?
    C5 C6 C1 . . 116.4(3) ?
    C5 C6 C7 . . 118.7(3) ?
    C1 C6 C7 . . 124.8(3) ?
    C12 C7 C8 . . 119.3(3) ?
    C12 C7 C6 . . 121.9(3) ?
    C8 C7 C6 . . 118.7(3) ?
    C9 C8 C7 . . 120.5(4) ?
    C9 C8 H8 . . 119.8 ?
    C7 C8 H8 . . 119.8 ?
    C8 C9 C10 . . 119.9(4) ?
    C8 C9 H9 . . 120.1 ?
    C10 C9 H9 . . 120.1 ?
    C9 C10 C11 . . 120.1(4) ?
    C9 C10 H10 . . 120 ?
    C11 C10 H10 . . 120 ?
    C10 C11 C12 . . 120.0(4) ?
    C10 C11 H11 . . 120 ?
    C12 C11 H11 . . 120 ?
    C7 C12 C11 . . 120.2(4) ?
    C7 C12 H12 . . 119.9 ?
    C11 C12 H12 . . 119.9 ?
    C15 C13 C14 . . 109.0(3) ?
    C15 C13 C16 . . 110.7(3) ?
    C14 C13 C16 . . 108.7(3) ?
    C15 C13 P7 . . 114.4(2) ?
    C14 C13 P7 . . 105.4(2) ?
    C16 C13 P7 . . 108.4(2) ?
    C13 C14 H14A . . 109.5 ?
    C13 C14 H14B . . 109.5 ?
    H14A C14 H14B . . 109.5 ?
    C13 C14 H14C . . 109.5 ?
    H14A C14 H14C . . 109.5 ?
    H14B C14 H14C . . 109.5 ?
    C13 C15 H15A . . 109.5 ?
    C13 C15 H15B . . 109.5 ?
    H15A C15 H15B . . 109.5 ?
    C13 C15 H15C . . 109.5 ?
    H15A C15 H15C . . 109.5 ?
    H15B C15 H15C . . 109.5 ?
    C13 C16 H16A . . 109.5 ?
    C13 C16 H16B . . 109.5 ?
    H16A C16 H16B . . 109.5 ?
    C13 C16 H16C . . 109.5 ?
    H16A C16 H16C . . 109.5 ?
    H16B C16 H16C . . 109.5 ?
    C18 C17 C20 . . 110.1(3) ?
    C18 C17 C19 . . 109.4(3) ?
    C20 C17 C19 . . 108.6(3) ?
    C18 C17 P7 . . 115.1(3) ?
    C20 C17 P7 . . 106.2(2) ?
    C19 C17 P7 . . 107.3(2) ?
    C17 C18 H18A . . 109.5 ?
    C17 C18 H18B . . 109.5 ?
    H18A C18 H18B . . 109.5 ?
    C17 C18 H18C . . 109.5 ?
    H18A C18 H18C . . 109.5 ?
    H18B C18 H18C . . 109.5 ?
    C17 C19 H19A . . 109.5 ?
    C17 C19 H19B . . 109.5 ?
    H19A C19 H19B . . 109.5 ?
    C17 C19 H19C . . 109.5 ?
    H19A C19 H19C . . 109.5 ?
    H19B C19 H19C . . 109.5 ?
    C17 C20 H20A . . 109.5 ?
    C17 C20 H20B . . 109.5 ?
    H20A C20 H20B . . 109.5 ?
    C17 C20 H20C . . 109.5 ?
    H20A C20 H20C . . 109.5 ?
    H20B C20 H20C . . 109.5 ?
    Cl2 C21 Cl3 . . 111.6(2) ?
    Cl2 C21 H21A . . 109.3 ?
    Cl3 C21 H21A . . 109.3 ?
    Cl2 C21 H21B . . 109.3 ?
    Cl3 C21 H21B . . 109.3 ?
    H21A C21 H21B . . 108 ?
    Pd1 Cl1 Pd1 2_655 . 92.33(3) ?
    C1 P7 C13 . . 112.74(15) ?
    C1 P7 C17 . . 112.13(16) ?
    C13 P7 C17 . . 114.90(15) ?
    C1 P7 Pd1 . . 85.84(11) ?
    C13 P7 Pd1 . . 115.73(12) ?
    C17 P7 Pd1 . . 112.17(11) ?
    C2 Pd1 P7 . . 68.84(10) ?
    C2 Pd1 Cl1 . 2_655 97.07(10) ?
    P7 Pd1 Cl1 . 2_655 165.87(3) ?
    C2 Pd1 Cl1 . . 174.81(10) ?
    P7 Pd1 Cl1 . . 106.44(3) ?
    Cl1 Pd1 Cl1 2_655 . 87.67(3) ?
loop_
    _geom_torsion_atom_site_label_1
    _geom_torsion_atom_site_label_2
    _geom_torsion_atom_site_label_3
    _geom_torsion_atom_site_label_4
    _geom_torsion_site_symmetry_1
    _geom_torsion_site_symmetry_2
    _geom_torsion_site_symmetry_3
    _geom_torsion_site_symmetry_4
    _geom_torsion
    _geom_torsion_publ_flag
    C6 C1 C2 C3 . . . . -2.4(5) ?
    P7 C1 C2 C3 . . . . 179.9(3) ?
    C6 C1 C2 Pd1 . . . . 172.0(3) ?
    P7 C1 C2 Pd1 . . . . -5.8(2) ?
    C1 C2 C3 C4 . . . . 0.5(5) ?
    Pd1 C2 C3 C4 . . . . -172.6(3) ?
    C2 C3 C4 C5 . . . . 1.2(6) ?
    C3 C4 C5 C6 . . . . -1.2(6) ?
    C4 C5 C6 C1 . . . . -0.6(5) ?
    C4 C5 C6 C7 . . . . 176.1(3) ?
    C2 C1 C6 C5 . . . . 2.4(5) ?
    P7 C1 C6 C5 . . . . 178.7(3) ?
    C2 C1 C6 C7 . . . . -174.1(3) ?
    P7 C1 C6 C7 . . . . 2.2(7) ?
    C5 C6 C7 C12 . . . . 114.5(4) ?
    C1 C6 C7 C12 . . . . -69.1(5) ?
    C5 C6 C7 C8 . . . . -63.4(4) ?
    C1 C6 C7 C8 . . . . 113.0(4) ?
    C12 C7 C8 C9 . . . . 1.8(5) ?
    C6 C7 C8 C9 . . . . 179.8(3) ?
    C7 C8 C9 C10 . . . . 0.3(5) ?
    C8 C9 C10 C11 . . . . -2.2(6) ?
    C9 C10 C11 C12 . . . . 1.9(6) ?
    C8 C7 C12 C11 . . . . -2.0(5) ?
    C6 C7 C12 C11 . . . . -180.0(3) ?
    C10 C11 C12 C7 . . . . 0.2(5) ?
    C2 C1 P7 C13 . . . . 121.0(2) ?
    C6 C1 P7 C13 . . . . -55.8(5) ?
    C2 C1 P7 C17 . . . . -107.4(2) ?
    C6 C1 P7 C17 . . . . 75.7(5) ?
    C2 C1 P7 Pd1 . . . . 4.8(2) ?
    C6 C1 P7 Pd1 . . . . -172.0(4) ?
    C15 C13 P7 C1 . . . . 64.6(3) ?
    C14 C13 P7 C1 . . . . -55.2(3) ?
    C16 C13 P7 C1 . . . . -171.4(2) ?
    C15 C13 P7 C17 . . . . -65.6(3) ?
    C14 C13 P7 C17 . . . . 174.7(2) ?
    C16 C13 P7 C17 . . . . 58.4(3) ?
    C15 C13 P7 Pd1 . . . . 161.1(2) ?
    C14 C13 P7 Pd1 . . . . 41.4(3) ?
    C16 C13 P7 Pd1 . . . . -74.9(2) ?
    C18 C17 P7 C1 . . . . -93.1(3) ?
    C20 C17 P7 C1 . . . . 28.9(3) ?
    C19 C17 P7 C1 . . . . 144.9(2) ?
    C18 C17 P7 C13 . . . . 37.4(3) ?
    C20 C17 P7 C13 . . . . 159.4(2) ?
    C19 C17 P7 C13 . . . . -84.6(3) ?
    C18 C17 P7 Pd1 . . . . 172.3(2) ?
    C20 C17 P7 Pd1 . . . . -65.7(2) ?
    C19 C17 P7 Pd1 . . . . 50.3(3) ?
    C1 C2 Pd1 P7 . . . . 5.1(2) ?
    C3 C2 Pd1 P7 . . . . 178.8(4) ?
    C1 C2 Pd1 Cl1 . . . 2_655 -176.0(2) ?
    C3 C2 Pd1 Cl1 . . . 2_655 -2.3(3) ?
    C1 P7 Pd1 C2 . . . . -3.63(15) ?
    C13 P7 Pd1 C2 . . . . -116.91(16) ?
    C17 P7 Pd1 C2 . . . . 108.59(16) ?
    C1 P7 Pd1 Cl1 . . . 2_655 -8.08(19) ?
    C13 P7 Pd1 Cl1 . . . 2_655 -121.36(17) ?
    C17 P7 Pd1 Cl1 . . . 2_655 104.15(17) ?
    C1 P7 Pd1 Cl1 . . . . 174.08(11) ?
    C13 P7 Pd1 Cl1 . . . . 60.80(12) ?
    C17 P7 Pd1 Cl1 . . . . -73.70(12) ?
    Pd1 Cl1 Pd1 P7 2_655 . . . 179.47(3) ?
    Pd1 Cl1 Pd1 Cl1 2_655 . . 2_655 0 ?
