# Supplementary material for: Di-μ-chlorido-bis­{[2-(di-tert-butyl­phosphan­yl)biphenyl-3-yl-κ2 C 3,P]palladium(II)} dichloro­methane disolvate
Source: Acta Crystallogr Sect E Struct Rep Online. 2013 Jan 9;69(Pt 2):m86. doi: 10.1107/S1600536812051136 (PMC3569185; doi:10.1107/S1600536812051136)
Supplement: Supplementary file 2 [file e-69-00m86-Isup2.hkl]

#
# h,k,l, Fc-squared, Fo-squared, sigma(Fo-squared) and status flag
#
data_I
_shelx_title ' mo_10bo_ch1b_0m in P1       New: P-1'
_shelx_refln_list_code          4
_shelx_F_calc_maximum      163.38
_exptl_crystal_F_000       532.00
_reflns_d_resolution_high  0.7490
 
loop_
 _symmetry_equiv_pos_as_xyz
 'x, y, z'
 '-x, -y, -z'
 
_cell_length_a     9.4741
_cell_length_b    10.1805
_cell_length_c    12.0677
_cell_angle_alpha 103.250
_cell_angle_beta   95.443
_cell_angle_gamma  97.080
 
_shelx_F_squared_multiplier     1.000
 
loop_
 _refln_index_h
 _refln_index_k
 _refln_index_l
 _refln_F_squared_calc
 _refln_F_squared_meas
 _refln_F_squared_sigma
 _refln_observed_status
   1   0   0    19628.93    23117.58    238.63 o
   2   0   0        3.87       16.62     13.24 o
   3   0   0     2575.85     2756.94     56.88 o
   4   0   0      769.82      880.84     31.54 o
   5   0   0     3124.09     3281.49     67.48 o
   6   0   0     2259.96     2517.92     55.71 o
   7   0   0      485.14      523.09     31.61 o
   8   0   0     2044.86     2022.67     58.97 o
   9   0   0      932.12     1011.04     45.32 o
  10   0   0     1968.58     2070.53     95.90 o
  11   0   0     1200.19     1258.60    126.47 o
  12   0   0     1526.50     1502.08     92.88 o
 -12   1   0      449.30      471.88     60.73 o
 -11   1   0     1493.01     1676.72     74.24 o
 -10   1   0     1137.11     1184.91     60.65 o
  -9   1   0      899.51      950.65     48.91 o
  -8   1   0     3100.63     3153.30     76.01 o
  -7   1   0      374.57      373.33     31.18 o
  -6   1   0      129.31      150.94     23.49 o
  -5   1   0      258.70      298.02     24.28 o
  -4   1   0     1884.68     1989.05     47.73 o
  -3   1   0      276.61      386.59     22.02 o
  -2   1   0     2684.45     3118.49     62.55 o
  -1   1   0      471.05      515.17     21.36 o
   0   1   0     7780.20     7169.89     75.30 o
   1   1   0    12097.61    12180.17    141.88 o
   2   1   0     4210.00     4358.03     57.81 o
   3   1   0        3.59      -11.54     14.27 o
   4   1   0     3578.07     3962.92     61.74 o
   5   1   0     4615.86     4781.71     73.19 o
   6   1   0      213.80      239.30     24.04 o
   7   1   0       67.83       48.01     27.25 o
   8   1   0      236.73      245.50     29.31 o
   9   1   0     1133.69     1176.99     57.36 o
  10   1   0       41.65       40.58     40.89 o
  11   1   0       85.51       50.72     45.96 o
  12   1   0      404.47      501.88     76.02 o
 -12   2   0      160.12       68.08     58.07 o
 -11   2   0        1.41      -16.26     34.64 o
 -10   2   0     2431.94     2298.99     88.99 o
  -9   2   0     3713.17     3669.73    103.46 o
  -8   2   0     2095.23     2225.06     80.08 o
  -7   2   0     3890.57     3876.51     80.46 o
  -6   2   0     3694.95     3929.18     75.66 o
  -5   2   0      889.92      966.98     38.16 o
  -4   2   0     4152.63     4435.25     72.63 o
  -3   2   0     5467.95     5860.67     84.75 o
  -2   2   0       24.96       -3.30     16.76 o
  -1   2   0     1060.19      884.56     42.07 o
   0   2   0      139.53      154.51     12.12 o
   1   2   0      103.38      180.67     14.71 o
   2   2   0     4065.86     4021.79     62.05 o
   3   2   0     4041.06     4238.59     69.22 o
   4   2   0     1595.89     1442.83     39.56 o
   5   2   0     2674.99     2594.84     53.34 o
   6   2   0     8222.59     8091.83    124.37 o
   7   2   0     4229.83     4185.14     87.91 o
   8   2   0        9.40       25.68     32.10 o
   9   2   0      241.35      278.99     39.13 o
  10   2   0      298.29      297.89     50.51 o
  11   2   0      218.16      204.41     65.29 o
 -12   3   0      396.18      440.19     59.16 o
 -11   3   0      603.23      619.47     59.38 o
 -10   3   0     2961.84     2898.26     98.99 o
  -9   3   0     1009.66     1187.36     64.04 o
  -8   3   0     2075.00     2145.16     65.80 o
  -7   3   0      644.48      778.57     39.38 o
  -6   3   0      816.75     1001.58     41.62 o
  -5   3   0     5823.92     6135.14     96.17 o
  -4   3   0     4350.25     4558.77     75.61 o
  -3   3   0      529.75      555.65     34.18 o
  -2   3   0      652.24      675.92     34.67 o
  -1   3   0      556.12      635.66     25.43 o
   0   3   0     3374.03     2911.40     48.53 o
   1   3   0      242.31      283.82     17.04 o
   2   3   0     2263.30     1928.63     43.20 o
   3   3   0     7393.33     7310.83    105.65 o
   4   3   0      520.34      479.77     27.42 o
   5   3   0     2867.55     2687.98     62.98 o
   6   3   0     5389.73     5298.86     95.66 o
   7   3   0     2011.36     2177.18     67.48 o
   8   3   0     1326.90     1425.35     58.93 o
   9   3   0      174.33      220.15     56.00 o
  10   3   0      121.97      223.09     64.44 o
  11   3   0      910.45      900.73     92.30 o
 -12   4   0      609.41      451.72    117.00 o
 -11   4   0      112.37      145.76     54.70 o
 -10   4   0      247.31      154.28     51.95 o
  -9   4   0      230.27      296.73     42.43 o
  -8   4   0        2.54       13.82     25.46 o
  -7   4   0      147.91      207.12     28.37 o
  -6   4   0      944.70      942.08     39.32 o
  -5   4   0     2753.21     2812.89     62.66 o
  -4   4   0     4890.27     5195.26     84.39 o
  -3   4   0     6989.60     6600.73    184.04 o
  -2   4   0      179.70      197.34     25.52 o
  -1   4   0        1.90       14.30     15.34 o
   0   4   0     1862.31     1515.84     37.68 o
   1   4   0      422.51      384.10     24.10 o
   2   4   0     1503.26     1470.37     71.82 o
   3   4   0      256.95      280.87     22.70 o
   4   4   0     2034.48     1950.18     52.11 o
   5   4   0      348.36      364.48     30.80 o
   6   4   0      301.09      340.49     50.06 o
   7   4   0     1503.01     1450.65     58.00 o
   8   4   0      875.36      899.20    101.06 o
   9   4   0      946.54     1002.79     86.63 o
  10   4   0      912.65      838.40    115.65 o
  11   4   0      236.86      274.45     92.52 o
 -12   5   0     1145.46     1210.84    142.83 o
 -11   5   0     1763.82     1786.48    105.96 o
 -10   5   0       41.42       74.91     47.90 o
  -9   5   0      174.40      147.71     37.19 o
  -8   5   0      591.25      589.55     39.08 o
  -7   5   0     1480.92     1460.95     56.29 o
  -6   5   0        0.79       19.94     22.93 o
  -5   5   0      587.36      617.12     35.84 o
  -4   5   0    12688.10    13173.35    199.44 o
  -3   5   0    10804.34    10988.34    167.99 o
  -2   5   0     5492.53     5260.11     93.76 o
  -1   5   0     2702.93     2379.39     50.38 o
   0   5   0      204.05      194.87     22.49 o
   1   5   0     3398.54     3116.64     65.95 o
   2   5   0     4852.10     4588.40     87.99 o
   3   5   0      202.38      209.01     27.47 o
   4   5   0      423.30      451.53     30.76 o
   5   5   0     1076.92     1233.82     51.01 o
   6   5   0     1478.43     1561.88     69.29 o
   7   5   0       59.50       25.43     35.32 o
   8   5   0      374.95      490.34     95.76 o
   9   5   0     2574.15     2632.63    126.51 o
  10   5   0     1648.08     1427.83    228.45 o
 -11   6   0      766.92      988.20    122.27 o
 -10   6   0      379.78      404.85     59.58 o
  -9   6   0        0.61       55.73     41.98 o
  -8   6   0      680.11      680.95     60.94 o
  -7   6   0        4.96       39.59     26.39 o
  -6   6   0        7.81      -45.55     24.15 o
  -5   6   0      350.19      309.62     33.21 o
  -4   6   0     1211.80     1248.12     57.82 o
  -3   6   0     3670.25     3498.61    211.27 o
  -2   6   0     2122.01     1930.95     50.88 o
  -1   6   0      126.38      186.26     21.69 o
   0   6   0      748.01      717.19     31.06 o
   1   6   0     3230.62     3144.00     60.68 o
   2   6   0     1645.80     1726.04     58.88 o
   3   6   0     1188.49     1127.27     53.13 o
   4   6   0       21.10        5.64     41.75 o
   5   6   0      835.72      884.12     51.39 o
   6   6   0      176.10      219.21     40.45 o
   7   6   0      471.68      434.12     65.90 o
   8   6   0        9.53       18.74     56.54 o
   9   6   0      178.18      124.75     64.74 o
  10   6   0      823.59      902.50     95.91 o
 -11   7   0     1946.09     1782.71    155.55 o
 -10   7   0     1410.81     1616.88    139.59 o
  -9   7   0      789.19      769.35    100.36 o
  -8   7   0     1795.36     1954.71     77.67 o
  -7   7   0     2450.36     2540.74     83.09 o
  -6   7   0     1576.36     1634.90     60.84 o
  -5   7   0      584.42      580.51     41.15 o
  -4   7   0       35.59       19.22     25.68 o
  -3   7   0      312.40      303.82     33.13 o
  -2   7   0       37.36       34.55     32.92 o
  -1   7   0      813.70      822.34     54.51 o
   0   7   0      929.81      952.95     40.10 o
   1   7   0      388.18      418.05     27.48 o
   2   7   0     4549.95     4261.05    143.68 o
   3   7   0     4986.88     4800.65    108.09 o
   4   7   0      880.88      908.79     50.27 o
   5   7   0     2168.67     2365.50    102.13 o
   6   7   0      395.50      332.24     59.26 o
   7   7   0      462.81      455.57     68.56 o
   8   7   0     1058.81     1007.10    185.30 o
   9   7   0       52.82       32.21     63.29 o
 -10   8   0      267.25      261.32     82.51 o
  -9   8   0     2548.22     2592.64    158.25 o
  -8   8   0     2796.07     2793.91    161.50 o
  -7   8   0      908.76     1036.85     73.90 o
  -6   8   0     1731.87     1657.20    121.72 o
  -5   8   0      430.49      400.89     47.80 o
  -4   8   0        1.04       23.06     44.43 o
  -3   8   0      633.24      635.63     43.80 o
  -2   8   0      109.01      110.00     26.53 o
  -1   8   0      968.96      928.56     40.05 o
   0   8   0      505.84      535.51     32.73 o
   1   8   0     1557.75     1515.07     51.10 o
   2   8   0     1552.97     1437.15    166.10 o
   3   8   0     2211.91     2241.19     94.28 o
   4   8   0     1599.29     1726.23     93.25 o
   5   8   0      549.23      431.56     61.43 o
   6   8   0      211.45      221.35     58.91 o
   7   8   0      839.91      808.64     99.14 o
   8   8   0      291.87      243.44     69.68 o
 -10   9   0        3.44       37.06     75.20 o
  -9   9   0      151.27       58.97     70.61 o
  -8   9   0     1794.42     2076.22    154.74 o
  -7   9   0     2301.30     2430.86    147.84 o
  -6   9   0        5.17      -21.41     45.49 o
  -5   9   0       75.99      102.69     45.25 o
  -4   9   0      976.90      969.76    126.74 o
  -3   9   0      873.93      789.00     61.30 o
  -2   9   0     1339.41     1450.58     62.94 o
  -1   9   0      676.07      609.23     57.01 o
   0   9   0      195.91      202.87     33.21 o
   1   9   0      326.57      355.63     36.94 o
   2   9   0       60.89       60.85     41.44 o
   3   9   0      197.26      171.90     50.75 o
   4   9   0        4.28      -10.75     78.59 o
   5   9   0      399.66      307.45     60.98 o
   6   9   0      581.10      578.34     74.22 o
   7   9   0      302.99      201.54     74.53 o
  -9  10   0       29.06       19.48     73.58 o
  -8  10   0      645.12      615.67     76.18 o
  -7  10   0     1281.74     1230.34     75.28 o
  -6  10   0     1362.76     1659.44     98.03 o
  -5  10   0      714.44      761.86     71.49 o
  -4  10   0      133.65      203.62     50.56 o
  -3  10   0     1534.89     1744.74     89.58 o
  -2  10   0     1743.38     1836.48     72.42 o
  -1  10   0      491.64      489.25     49.96 o
   0  10   0      360.82      319.79     52.96 o
   1  10   0       26.26       44.91     74.12 o
   2  10   0      139.09      113.80     60.87 o
   3  10   0       10.70        2.42     71.69 o
   4  10   0       31.88       -4.07     49.62 o
   5  10   0      980.12      969.01     83.46 o
   6  10   0      874.42      732.03     82.97 o
  -8  11   0       12.40       -4.68     57.53 o
  -7  11   0      505.53      597.56     66.63 o
  -6  11   0      576.82      561.58     71.16 o
  -5  11   0       65.21       52.89    131.20 o
  -4  11   0       20.32       45.15     49.41 o
  -3  11   0      259.84      318.68     55.75 o
  -2  11   0      718.90      732.27     74.16 o
  -1  11   0     1212.02     1136.84     78.14 o
   0  11   0      516.72      548.61     62.90 o
   1  11   0        1.37      -18.28     44.19 o
   2  11   0       94.04      107.50     51.05 o
   3  11   0       18.10      -55.76     48.09 o
   4  11   0       32.84      164.48     58.63 o
   5  11   0       10.73      -36.18     57.00 o
  -6  12   0       23.91       73.73    128.09 o
  -5  12   0      136.69      212.02     61.67 o
  -4  12   0       61.51        6.75     50.57 o
  -3  12   0       16.53      -54.10     69.79 o
  -2  12   0      769.83      755.61     74.16 o
  -1  12   0     1212.44     1233.49     85.98 o
   0  12   0      710.56      749.42     96.03 o
   1  12   0      422.72      467.04     65.67 o
   2  12   0      229.33       97.69     55.23 o
   3  12   0      530.91      386.66     67.07 o
  -3  13   0      305.81      208.57     88.73 o
  -2  13   0      229.64       86.02     79.80 o
  -1  13   0      282.47      192.39     61.74 o
   0  13   0      555.33      638.26    116.73 o
  -1 -13   1      191.04      182.53     90.22 o
   0 -13   1      644.01      640.73     72.60 o
   1 -13   1     1090.88     1186.49    132.01 o
   2 -13   1      578.18      626.52     97.12 o
   3 -13   1      207.68      220.47     79.80 o
   4 -13   1       27.30       30.84     76.56 o
  -3 -12   1       52.39      -17.69     50.61 o
  -2 -12   1        0.85       66.20     52.72 o
  -1 -12   1       90.69       27.51     49.35 o
   0 -12   1      101.85       74.36     51.06 o
   1 -12   1     1126.81      945.47     76.11 o
   2 -12   1     1696.50     1809.76    143.10 o
   3 -12   1      205.34      218.99     77.64 o
   4 -12   1        1.52      -71.27     70.06 o
   5 -12   1      278.20      264.05     63.19 o
   6 -12   1      182.08      159.86     60.14 o
   7 -12   1      123.34      106.86     64.44 o
  -5 -11   1      290.75      241.18     66.01 o
  -4 -11   1      101.96      126.61     57.01 o
  -3 -11   1        8.99      -60.78     46.54 o
  -2 -11   1      158.72      171.47     51.55 o
  -1 -11   1     1068.24      898.34     70.97 o
   0 -11   1       84.38       -4.02     42.99 o
   1 -11   1      221.49      220.59     56.08 o
   2 -11   1      135.01      103.00     37.98 o
   3 -11   1     1094.61     1000.09     74.17 o
   4 -11   1      178.11      131.53     50.75 o
   5 -11   1        1.32       78.83     50.62 o
   6 -11   1      956.37     1013.63     82.17 o
   7 -11   1      811.43      964.84     86.78 o
   8 -11   1      325.61      209.50     66.38 o
  -7 -10   1      553.81      500.46    111.18 o
  -6 -10   1      321.38      313.09     66.79 o
  -5 -10   1     2093.42     2279.94    113.49 o
  -4 -10   1     1501.39     1371.24     89.27 o
  -3 -10   1      567.89      577.03     63.75 o
  -2 -10   1      737.22      594.83    103.88 o
  -1 -10   1       99.83      156.51     35.65 o
   0 -10   1      200.33      213.50     35.94 o
   1 -10   1       35.86       89.35     34.03 o
   2 -10   1      317.53      342.98     63.75 o
   3 -10   1      527.72      528.16     57.80 o
   4 -10   1      671.58      744.64     66.00 o
   5 -10   1     1094.08     1451.41     89.89 o
   6 -10   1      826.52      830.85    124.71 o
   7 -10   1     2288.20     2396.51    169.07 o
   8 -10   1     3854.80     3749.91    202.08 o
   9 -10   1     1026.02      892.74     86.49 o
  -8  -9   1      200.67      142.82     67.79 o
  -7  -9   1      255.88      146.54     62.05 o
  -6  -9   1      184.17      162.50     68.31 o
  -5  -9   1      130.72       25.81     49.30 o
  -4  -9   1      669.26      761.74    130.39 o
  -3  -9   1     1732.73     1833.39     92.38 o
  -2  -9   1      907.21     1156.65    166.50 o
  -1  -9   1      311.81      296.41     36.10 o
   0  -9   1      173.62      137.37     32.42 o
   1  -9   1        3.31       21.30     40.73 o
   2  -9   1       61.31      120.16     33.56 o
   3  -9   1       45.93       58.77     39.55 o
   4  -9   1       44.01       -1.43     43.42 o
   5  -9   1      192.30      228.66     48.79 o
   6  -9   1      389.82      331.68     55.73 o
   7  -9   1     1339.01     1298.70     69.72 o
   8  -9   1      907.75      825.62    104.69 o
   9  -9   1      633.79      647.89    101.17 o
  10  -9   1      486.20      351.13     97.12 o
  -8  -8   1        0.04      -30.29    130.93 o
  -7  -8   1      303.12      302.54     62.54 o
  -6  -8   1      151.16      190.84     73.31 o
  -5  -8   1       17.06       64.13     49.10 o
  -4  -8   1      489.71      485.45     55.76 o
  -3  -8   1     1358.92     1337.69    133.91 o
  -2  -8   1     4055.59     3984.26    274.03 o
  -1  -8   1     2889.72     2956.73     76.28 o
   0  -8   1      170.65      119.30     24.25 o
   1  -8   1     1380.39     1416.32     80.75 o
   2  -8   1     4310.45     4173.08     90.98 o
   3  -8   1     1797.29     1892.19     66.35 o
   4  -8   1     1830.63     2020.40    110.16 o
   5  -8   1      189.52      170.47     44.52 o
   6  -8   1      556.66      607.31     82.78 o
   7  -8   1        0.33       99.16     48.69 o
   8  -8   1       18.05       89.81     64.92 o
   9  -8   1      395.86      384.95     83.86 o
  10  -8   1      219.61      232.10     81.43 o
  -9  -7   1      134.19      130.09    121.87 o
  -8  -7   1        2.00      -36.90     63.98 o
  -7  -7   1       14.57       19.88     52.12 o
  -6  -7   1        1.94        0.47     46.09 o
  -5  -7   1       91.45      106.08     45.64 o
  -4  -7   1      402.20      319.43     60.87 o
  -3  -7   1     1252.26     1205.37     55.10 o
  -2  -7   1     6669.18     6311.03    114.13 o
  -1  -7   1     2043.45     2058.29     52.48 o
   0  -7   1      417.67      389.33     26.36 o
   1  -7   1      613.14      598.42     37.99 o
   2  -7   1     1358.30     1278.33     53.52 o
   3  -7   1     4255.55     4363.52     80.52 o
   4  -7   1     1372.76     1365.18     69.23 o
   5  -7   1        6.99       66.32     34.14 o
   6  -7   1      273.42      276.38     36.47 o
   7  -7   1        3.78        0.42     31.16 o
   8  -7   1       60.41       90.89     63.03 o
   9  -7   1        0.42      -62.22     57.08 o
  10  -7   1      844.79      830.49    110.10 o
  11  -7   1     1090.96      986.85    123.90 o
 -10  -6   1     1034.88     1025.87    110.91 o
  -9  -6   1      711.93      640.57    110.78 o
  -8  -6   1     1241.37     1334.10    120.52 o
  -7  -6   1      144.82      156.80     54.51 o
  -6  -6   1      338.57      300.87     54.12 o
  -5  -6   1     2499.33     2669.66     79.91 o
  -4  -6   1      792.30      765.49     42.76 o
  -3  -6   1      306.40      341.17     32.27 o
  -2  -6   1       52.11       58.39     22.19 o
  -1  -6   1     1426.65     1387.72     51.85 o
   0  -6   1       61.96       51.08     17.38 o
   1  -6   1      381.94      364.34     23.48 o
   2  -6   1     1850.58     1666.21     42.09 o
   3  -6   1     3004.18     3004.97     83.50 o
   4  -6   1     4262.75     4354.57     90.69 o
   5  -6   1     2209.40     2292.13     70.69 o
   6  -6   1      146.04      165.26     26.71 o
   7  -6   1        1.56       -9.81     24.39 o
   8  -6   1     1182.85     1146.80     74.40 o
   9  -6   1      790.32      843.49     89.00 o
  10  -6   1      188.90      183.68     77.64 o
  11  -6   1       29.52       43.01     75.74 o
 -10  -5   1      281.96      315.58     71.54 o
  -9  -5   1     2368.12     2593.60    122.69 o
  -8  -5   1     2036.61     2117.11    125.11 o
  -7  -5   1     2267.36     2497.11    106.43 o
  -6  -5   1     4391.36     4431.56    216.14 o
  -5  -5   1     1339.26     1266.41     49.22 o
  -4  -5   1      333.96      336.97     26.56 o
  -3  -5   1      285.67      317.94     29.09 o
  -2  -5   1      263.47      259.20     23.80 o
  -1  -5   1       52.81       72.16     21.77 o
   0  -5   1      365.43      339.39     20.82 o
   1  -5   1     5456.21     5061.39     75.83 o
   2  -5   1     1227.01     1133.02     34.78 o
   3  -5   1      922.06      736.99     57.60 o
   4  -5   1    13263.39    13492.73    201.53 o
   5  -5   1     5715.53     5958.34     96.12 o
   6  -5   1      875.31      885.51     38.41 o
   7  -5   1      726.35      790.13     39.15 o
   8  -5   1      816.41      860.16     71.56 o
   9  -5   1     1047.69     1177.45     79.05 o
  10  -5   1     1574.09     1577.57     94.97 o
  11  -5   1       62.36       -6.76     69.79 o
  12  -5   1     1053.92     1201.37    139.86 o
 -11  -4   1      356.50      318.03     74.69 o
 -10  -4   1      237.70      222.67     65.69 o
  -9  -4   1        1.36       35.14     53.36 o
  -8  -4   1      266.74      210.97     42.06 o
  -7  -4   1     1480.37     1634.39    112.68 o
  -6  -4   1      974.71      949.71     42.94 o
  -5  -4   1     1444.18     1446.81     50.20 o
  -4  -4   1     1759.03     1749.91     48.57 o
  -3  -4   1       22.30       19.86     15.99 o
  -2  -4   1      724.63      636.30     28.35 o
  -1  -4   1       24.96       25.17     13.98 o
   0  -4   1      739.21      747.83     27.65 o
   1  -4   1     1647.59     1693.69     39.03 o
   2  -4   1      875.91      969.45     38.56 o
   3  -4   1      356.26      282.22     23.74 o
   4  -4   1      440.85      365.01     27.69 o
   5  -4   1     1348.44     1435.17     46.05 o
   6  -4   1     2422.92     2631.96     61.37 o
   7  -4   1        2.16      -11.04     22.27 o
   8  -4   1     1853.76     2075.29     82.86 o
   9  -4   1     2897.71     2894.66    104.85 o
  10  -4   1      237.53      143.07     84.67 o
  11  -4   1      261.93      304.11     97.66 o
  12  -4   1       18.32       14.88     76.83 o
 -11  -3   1        9.10      -99.36     55.66 o
 -10  -3   1      655.56      737.63    256.99 o
  -9  -3   1      368.76      379.59     48.74 o
  -8  -3   1        7.86       57.00     35.35 o
  -7  -3   1      348.45      461.29     33.23 o
  -6  -3   1     4328.26     4270.91     75.30 o
  -5  -3   1     5588.11     5536.10     82.14 o
  -4  -3   1      709.49      662.14     26.65 o
  -3  -3   1     2671.30     2576.21     47.25 o
  -2  -3   1    12261.68    11825.41    144.89 o
  -1  -3   1     1650.94     1427.71     33.73 o
   0  -3   1    24038.61    21228.71    220.84 o
   1  -3   1    17736.63    16050.60    170.19 o
   2  -3   1       70.31       67.08     16.74 o
   3  -3   1      106.65       70.17     18.74 o
   4  -3   1      647.60      857.19     31.27 o
   5  -3   1       25.57       -2.22     17.78 o
   6  -3   1       34.33       26.77     20.39 o
   7  -3   1     2222.70     2328.08     61.62 o
   8  -3   1     3283.65     3140.95     91.49 o
   9  -3   1     1537.34     1688.14     75.50 o
  10  -3   1     3692.56     3609.96    109.18 o
  11  -3   1     3013.69     2484.84    116.86 o
  12  -3   1      601.11      626.53     65.97 o
 -12  -2   1      438.81      449.65     79.09 o
 -11  -2   1      201.70      157.59     63.12 o
 -10  -2   1      250.25      291.08     49.15 o
  -9  -2   1      166.23      145.74     39.92 o
  -8  -2   1     1303.29     1338.81     60.95 o
  -7  -2   1      354.09      395.83     30.53 o
  -6  -2   1     6054.09     6204.26     92.37 o
  -5  -2   1     3156.27     3278.72     59.36 o
  -4  -2   1     4584.99     4670.20     68.97 o
  -3  -2   1      112.95       68.43     16.23 o
  -2  -2   1     4014.75     3979.51     54.41 o
  -1  -2   1    25279.91    23633.43    206.83 o
   0  -2   1    25067.92    22463.61    314.16 o
   1  -2   1     9477.84     9225.55     85.93 o
   2  -2   1     1863.69     1851.68     45.95 o
   3  -2   1        1.80       25.49     18.74 o
   4  -2   1       15.29       21.67     19.64 o
   5  -2   1     1999.17     2173.16     65.87 o
   6  -2   1      217.42      221.81     24.19 o
   7  -2   1     3615.09     3658.59     75.19 o
   8  -2   1     2968.72     2951.60     71.99 o
   9  -2   1      966.85     1130.87     63.47 o
  10  -2   1      492.00      535.31     46.72 o
  11  -2   1     1369.40     1448.14     70.00 o
  12  -2   1     2487.09     2270.00     99.31 o
 -12  -1   1     2644.54     2370.38    224.53 o
 -11  -1   1      248.00       88.60     62.62 o
 -10  -1   1      422.95      366.62     42.14 o
  -9  -1   1     2669.45     2426.17     66.87 o
  -8  -1   1     2500.71     2647.23     65.85 o
  -7  -1   1     3465.85     3449.29     69.39 o
  -6  -1   1      659.95      729.86     32.45 o
  -5  -1   1     1177.91     1278.73     40.29 o
  -4  -1   1       40.20       47.43     15.87 o
  -3  -1   1     2306.45     2525.48     45.03 o
  -2  -1   1     3393.47     3504.72     48.85 o
  -1  -1   1     1104.27     1159.38     16.94 o
   0  -1   1    10855.44    10872.08    203.84 o
   1  -1   1    19357.96    20168.21    204.35 o
   2  -1   1      939.73     1079.64     38.18 o
   3  -1   1      920.75     1008.89     58.95 o
   4  -1   1     5254.15     5695.62     84.79 o
   5  -1   1     5108.08     5383.25     85.30 o
   6  -1   1     2440.72     2533.27     59.43 o
   7  -1   1     1265.95     1388.12     61.51 o
   8  -1   1     1043.83     1102.06     67.20 o
   9  -1   1      675.09      704.64     46.17 o
  10  -1   1      145.84      217.51     38.56 o
  11  -1   1       44.29      -22.12     35.80 o
  12  -1   1      244.69      212.62     66.08 o
 -12   0   1      598.26      513.09    137.96 o
 -11   0   1      817.34      688.38     71.24 o
 -10   0   1     3679.75     3456.13     95.87 o
  -9   0   1     3365.14     3340.70     75.27 o
  -8   0   1     4636.59     4743.28     85.61 o
  -7   0   1     3435.85     3446.96     68.33 o
  -6   0   1      323.03      393.70     29.24 o
  -5   0   1     1607.32     1729.72     49.60 o
  -4   0   1      570.58      705.59     29.52 o
  -3   0   1       13.10       36.92     16.96 o
  -2   0   1     1626.97     1802.30     38.78 o
  -1   0   1        4.57        6.62      7.84 o
   0   0   1     5858.10     5424.11     51.92 o
   1   0   1     6486.45     6634.32     92.85 o
   2   0   1     3036.27     3062.99     59.24 o
   3   0   1    13627.20    13898.35    171.43 o
   4   0   1     2586.90     2753.88     87.50 o
   5   0   1     7044.66     7131.22     94.81 o
   6   0   1     8632.76     8842.07    116.03 o
   7   0   1      474.49      567.13     31.86 o
   8   0   1        3.01      -10.51     26.50 o
   9   0   1       43.99        3.32     30.06 o
  10   0   1      330.34      411.14     67.08 o
  11   0   1      177.64      186.18     42.72 o
  12   0   1       28.30       13.53     49.13 o
 -12   1   1        3.59       -3.97     43.64 o
 -11   1   1      456.04      460.63     56.53 o
 -10   1   1      853.49      944.70     56.02 o
  -9   1   1      592.72      609.52     43.65 o
  -8   1   1      364.18      519.91     38.37 o
  -7   1   1       40.79       85.41     25.22 o
  -6   1   1      902.72     1074.78     50.72 o
  -5   1   1     5674.85     6496.87    100.29 o
  -4   1   1      635.20      866.14     32.47 o
  -3   1   1      395.52      548.41     24.88 o
  -2   1   1      183.61      194.02     20.81 o
  -1   1   1       87.65       97.16     15.28 o
   0   1   1      756.71      633.69     22.98 o
   1   1   1     1470.98     1380.98     31.58 o
   2   1   1       16.53       54.76     15.12 o
   3   1   1      507.21      673.88     27.13 o
   4   1   1     1974.83     1961.52     50.12 o
   5   1   1     2710.92     2608.92     60.72 o
   6   1   1     1264.62     1297.54     50.00 o
   7   1   1     3121.15     3146.81     84.22 o
   8   1   1      348.97      390.59     38.19 o
   9   1   1        5.23      -14.05     30.94 o
  10   1   1      314.78      347.73     44.58 o
  11   1   1      250.20      221.99     52.01 o
  12   1   1        9.59       39.66     63.27 o
 -12   2   1      466.32      499.13     61.54 o
 -11   2   1      343.20      451.05     47.63 o
 -10   2   1     2106.92     2052.26     87.25 o
  -9   2   1     2208.64     2295.95     71.78 o
  -8   2   1      323.38      337.84     34.35 o
  -7   2   1      523.30      636.22     37.42 o
  -6   2   1     3494.68     3628.06     73.88 o
  -5   2   1     3505.65     3678.05     70.80 o
  -4   2   1    12460.67    13299.81    171.23 o
  -3   2   1    14347.97    15057.35    187.21 o
  -2   2   1     3047.06     2962.00     78.31 o
  -1   2   1     7910.38     7151.78    106.92 o
   0   2   1        9.60       -8.34     21.09 o
   1   2   1     2433.14     2306.02     48.18 o
   2   2   1      423.67      399.14     21.65 o
   3   2   1        0.56      -13.29     17.14 o
   4   2   1     1121.22     1141.05     39.39 o
   5   2   1      839.23      986.48     39.74 o
   6   2   1     3082.91     3100.87     73.63 o
   7   2   1     5111.24     4801.97     95.91 o
   8   2   1     3336.04     3167.15     94.18 o
   9   2   1     2929.02     2835.55     84.26 o
  10   2   1      920.73     1020.72     70.24 o
  11   2   1      655.48      651.56     66.09 o
 -12   3   1     1105.04     1146.72    133.91 o
 -11   3   1      456.91      455.11     53.38 o
 -10   3   1      204.58      268.29     56.92 o
  -9   3   1     2264.15     2129.10     69.82 o
  -8   3   1     3632.83     3797.67     85.27 o
  -7   3   1      204.87      232.18     29.01 o
  -6   3   1      174.78      187.08     32.56 o
  -5   3   1     8805.49     9217.92    131.27 o
  -4   3   1     5287.42     5317.09     85.34 o
  -3   3   1     6046.42     5881.74    123.43 o
  -2   3   1     6522.05     6340.42    127.28 o
  -1   3   1      126.06       97.39     18.74 o
   0   3   1       44.45       46.79     14.36 o
   1   3   1     5832.24     5230.61    140.30 o
   2   3   1     1008.27     1035.37     37.46 o
   3   3   1     1342.45     1315.63     45.57 o
   4   3   1     4110.31     4172.15     75.38 o
   5   3   1     4513.37     4650.09     86.22 o
   6   3   1     1250.56     1323.52     51.61 o
   7   3   1       80.51       54.34     29.68 o
   8   3   1     1110.24     1179.67     56.86 o
   9   3   1     2226.06     2208.42     93.71 o
  10   3   1      821.57      927.29     70.72 o
  11   3   1     1486.70     1600.14    132.55 o
 -12   4   1      559.72      419.30     99.28 o
 -11   4   1     1653.91     1634.37     83.53 o
 -10   4   1     1472.52     1579.52     87.30 o
  -9   4   1        4.32        1.81     27.84 o
  -8   4   1      139.79      129.03     29.59 o
  -7   4   1        4.12      -12.65     23.83 o
  -6   4   1      192.03      244.33     27.72 o
  -5   4   1       25.53       15.56     20.22 o
  -4   4   1     2976.01     3169.43     65.49 o
  -3   4   1     7430.57     7075.63    145.36 o
  -2   4   1     1039.34      940.35     51.46 o
  -1   4   1      433.45      404.58     26.28 o
   0   4   1     3273.34     2953.19     52.02 o
   1   4   1     3107.61     2880.52     52.23 o
   2   4   1     5265.05     4951.45     79.27 o
   3   4   1     4560.41     4527.98     77.02 o
   4   4   1      326.37      346.57     28.13 o
   5   4   1        2.69      -40.86     23.69 o
   6   4   1      525.80      565.13     39.64 o
   7   4   1       13.09       24.89     29.74 o
   8   4   1      491.28      451.39     50.41 o
   9   4   1      163.36      212.36     48.81 o
  10   4   1     2149.26     2071.46    120.07 o
  11   4   1      795.09      749.36    144.73 o
 -12   5   1     1954.42     1970.44    117.53 o
 -11   5   1     3136.97     3011.76    206.27 o
 -10   5   1      661.50      681.05     56.67 o
  -9   5   1      797.78      768.13     54.89 o
  -8   5   1     2450.67     2577.41     72.90 o
  -7   5   1      238.34      248.91     31.06 o
  -6   5   1      274.23      234.78     29.01 o
  -5   5   1      662.85      651.65     53.61 o
  -4   5   1     2601.24     2611.67     70.09 o
  -3   5   1     5034.60     4996.36    117.12 o
  -2   5   1     2209.15     1899.80     60.14 o
  -1   5   1     2747.96     2380.86     52.48 o
   0   5   1     1458.63     1423.40     40.08 o
   1   5   1     7386.44     6950.14    118.01 o
   2   5   1     9087.15     8077.63    133.89 o
   3   5   1     3102.85     2923.87     74.58 o
   4   5   1     1454.87     1522.61     55.21 o
   5   5   1      490.34      474.18     36.83 o
   6   5   1       30.91       23.18     34.52 o
   7   5   1      217.16      233.71     43.06 o
   8   5   1      320.07      390.08     51.72 o
   9   5   1      447.46      294.17    103.07 o
  10   5   1     1128.47     1144.31    147.30 o
 -11   6   1       24.58      -38.14     63.57 o
 -10   6   1      644.17      519.75     65.06 o
  -9   6   1     1593.70     1588.73     92.23 o
  -8   6   1     1863.21     1914.56     66.49 o
  -7   6   1     3821.54     4050.99     88.15 o
  -6   6   1      285.16      256.80     34.67 o
  -5   6   1       42.54       19.30     24.83 o
  -4   6   1      788.32      809.81     52.60 o
  -3   6   1       17.76       70.21     29.26 o
  -2   6   1      383.08      406.67     27.89 o
  -1   6   1      200.15      217.42     23.32 o
   0   6   1      109.92       86.92     18.93 o
   1   6   1     2001.73     2013.86     49.60 o
   2   6   1     1628.13     1764.81     66.26 o
   3   6   1     3976.19     3879.17     96.61 o
   4   6   1      752.60      804.65     47.97 o
   5   6   1        0.73      -48.93     26.91 o
   6   6   1      492.65      533.66     49.33 o
   7   6   1      306.45      244.58    123.76 o
   8   6   1      319.05      383.29     69.23 o
   9   6   1       32.41       20.45     61.65 o
  10   6   1      100.84      145.54    101.44 o
 -11   7   1       13.10      -14.61     68.44 o
 -10   7   1       71.37       83.32     71.15 o
  -9   7   1      895.97      813.80    165.96 o
  -8   7   1     4200.11     4240.65    109.69 o
  -7   7   1     2557.40     2695.74     76.28 o
  -6   7   1     1082.60     1129.48     49.92 o
  -5   7   1     2648.17     2770.04     92.15 o
  -4   7   1     1436.91     1511.76     81.67 o
  -3   7   1     2285.79     2232.89     86.65 o
  -2   7   1     2251.15     2286.18     60.92 o
  -1   7   1       84.46      106.19     23.67 o
   0   7   1      485.97      517.84     31.31 o
   1   7   1      172.31      209.01     23.88 o
   2   7   1      403.01      438.80     38.75 o
   3   7   1     1443.25     1464.63     67.09 o
   4   7   1     1380.71     1289.32     63.20 o
   5   7   1     2155.01     2112.53     91.13 o
   6   7   1     1354.08     1364.31     89.51 o
   7   7   1      467.53      466.50     69.72 o
   8   7   1     2283.13     2352.37    123.57 o
   9   7   1      527.07      604.12    156.63 o
 -10   8   1       28.98       29.49     69.52 o
  -9   8   1      366.10      235.35     76.83 o
  -8   8   1      927.69      908.54    100.77 o
  -7   8   1     1895.04     2076.41     82.52 o
  -6   8   1     1543.74     1496.51    106.86 o
  -5   8   1      382.24      419.06     50.97 o
  -4   8   1        8.81      -18.49     36.38 o
  -3   8   1      896.70     1034.99     52.04 o
  -2   8   1     1851.41     1888.43     94.87 o
  -1   8   1      239.59      207.27     28.18 o
   0   8   1       32.69       25.16     29.25 o
   1   8   1     1353.45     1272.97     48.83 o
   2   8   1      184.76      188.28     34.24 o
   3   8   1       14.15      -40.23     30.71 o
   4   8   1      726.61      691.54     66.09 o
   5   8   1      915.36     1023.07     80.60 o
   6   8   1     1024.08     1100.04     86.74 o
   7   8   1      690.07      834.95    248.47 o
   8   8   1      624.24      541.62     80.68 o
 -10   9   1      177.66      102.26     76.83 o
  -9   9   1      257.01      283.50     86.57 o
  -8   9   1        0.37      -52.22     50.04 o
  -7   9   1     1385.32     1471.21     92.65 o
  -6   9   1      275.37      270.59     58.71 o
  -5   9   1       57.94       34.92     44.48 o
  -4   9   1      193.60      179.14     47.03 o
  -3   9   1       45.03       75.68     33.46 o
  -2   9   1     2338.00     2348.34     66.63 o
  -1   9   1     3016.83     3096.85     83.06 o
   0   9   1      251.95      261.09     61.48 o
   1   9   1      211.94      154.57     45.59 o
   2   9   1      824.88      609.12    103.47 o
   3   9   1       78.67       62.73     47.44 o
   4   9   1      439.57      466.04     80.75 o
   5   9   1       41.07      -77.64     50.18 o
   6   9   1     1007.90      915.51     86.43 o
   7   9   1      348.18      356.98     74.45 o
  -9  10   1      413.36      486.93     98.20 o
  -8  10   1       24.59      -19.75     71.15 o
  -7  10   1       99.45       81.07     49.17 o
  -6  10   1      299.47      308.22     88.87 o
  -5  10   1      412.74      479.14     62.68 o
  -4  10   1      186.71      233.38     52.59 o
  -3  10   1     1238.85     1317.63    184.90 o
  -2  10   1     2843.14     3107.50    173.86 o
  -1  10   1     1660.66     1572.23     89.23 o
   0  10   1     1905.23     1859.87     94.40 o
   1  10   1      271.73      278.81     54.10 o
   2  10   1      118.02      119.57     48.78 o
   3  10   1      718.12      588.89     74.12 o
   4  10   1      739.90      680.26     73.20 o
   5  10   1      197.15      125.18     61.01 o
   6  10   1       66.08      137.10     66.83 o
  -8  11   1      410.28      471.34     78.76 o
  -7  11   1       20.51       -7.31     49.99 o
  -6  11   1        0.12       50.09     56.26 o
  -5  11   1       29.54      -25.54     51.24 o
  -4  11   1       23.25        8.77     48.15 o
  -3  11   1       72.41      106.27     47.87 o
  -2  11   1      422.29      212.13     55.77 o
  -1  11   1      739.77      651.51     73.17 o
   0  11   1      639.89      547.37    140.94 o
   1  11   1       42.10       94.21     50.02 o
   2  11   1        4.13        6.36     49.35 o
   3  11   1       56.40       63.80     54.70 o
   4  11   1      496.41      421.49     73.72 o
  -6  12   1     1096.95     1119.89    289.05 o
  -5  12   1      263.65      352.16     66.41 o
  -4  12   1        4.84      -12.44     76.29 o
  -3  12   1       36.24       17.85     74.93 o
  -2  12   1       22.76      175.84     81.43 o
  -1  12   1       27.06       12.16     51.30 o
   0  12   1       18.27       43.70     54.03 o
   1  12   1      540.09      555.58     90.35 o
   2  12   1      644.11      688.21     75.33 o
  -1 -13   2       43.12      109.78     54.39 o
   0 -13   2       27.78       89.75     53.85 o
   1 -13   2      135.69      137.13     81.83 o
   2 -13   2      562.61      452.85     90.62 o
   3 -13   2      508.98      610.83    101.99 o
   4 -13   2      137.21       97.47     54.70 o
  -4 -12   2      213.91      171.81     59.80 o
  -3 -12   2      261.15      246.91     59.64 o
  -2 -12   2       10.43      -25.68     49.37 o
  -1 -12   2        0.07      -24.84     43.43 o
   0 -12   2      113.35       99.36     49.31 o
   1 -12   2       99.69      159.86     51.18 o
   2 -12   2      836.75      847.69     84.70 o
   3 -12   2      635.69      659.47    141.75 o
   4 -12   2      272.01      386.57    104.42 o
   5 -12   2      110.73       57.18    147.43 o
   6 -12   2      410.24      490.89    161.63 o
   7 -12   2     1596.03     1670.18    156.09 o
  -5 -11   2      131.71      164.24     60.34 o
  -4 -11   2     1193.07     1178.99     91.98 o
  -3 -11   2     1077.70     1017.99     79.67 o
  -2 -11   2      787.93      608.66     90.62 o
  -1 -11   2      375.17      378.05     55.57 o
   0 -11   2       65.19       77.13     35.79 o
   1 -11   2      197.93      273.43     47.62 o
   2 -11   2      439.28      404.87     45.64 o
   3 -11   2        3.01       45.42     57.35 o
   4 -11   2        4.86       -3.23     47.75 o
   5 -11   2        8.39        7.21     47.07 o
   6 -11   2      828.00      738.88     73.56 o
   7 -11   2     1292.27     1306.97    184.76 o
   8 -11   2      601.03      542.82     76.76 o
  -7 -10   2      320.36      258.13     88.59 o
  -6 -10   2       10.50      -18.21     54.90 o
  -5 -10   2      175.02      138.32     54.22 o
  -4 -10   2      980.27     1022.90     76.50 o
  -3 -10   2     1204.65     1155.00     77.35 o
  -2 -10   2     2752.23     2933.73    107.65 o
  -1 -10   2     2088.91     2215.53    127.72 o
   0 -10   2      548.79      560.80     62.04 o
   1 -10   2      294.80      322.90     40.30 o
   2 -10   2      315.62      329.34     41.00 o
   3 -10   2      616.60      677.68     92.25 o
   4 -10   2      124.58      168.08     48.89 o
   5 -10   2      468.43      464.77     60.48 o
   6 -10   2      115.41      166.08     53.03 o
   7 -10   2      157.98      183.72     81.43 o
   8 -10   2      476.06      436.48     70.63 o
   9 -10   2      401.17      329.28     67.78 o
  -8  -9   2       10.14       52.32     59.74 o
  -7  -9   2       67.23      148.00     60.54 o
  -6  -9   2       20.75      -72.21     48.94 o
  -5  -9   2      812.44      719.68     69.24 o
  -4  -9   2       60.58       49.70     45.42 o
  -3  -9   2      921.68      870.79     64.72 o
  -2  -9   2      196.53      261.99     56.13 o
  -1  -9   2      711.81      702.02     43.68 o
   0  -9   2      892.15      889.13     55.61 o
   1  -9   2       12.94      -11.06     28.69 o
   2  -9   2      741.10      761.34    100.07 o
   3  -9   2     1950.48     1956.45     86.34 o
   4  -9   2      491.81      551.03     55.96 o
   5  -9   2        1.79       63.84     86.30 o
   6  -9   2        6.02      -19.05     44.31 o
   7  -9   2       87.84      102.56     73.45 o
   8  -9   2      397.66      452.66     65.98 o
   9  -9   2        1.03       19.39     63.30 o
  10  -9   2      426.07      431.42     73.91 o
  -9  -8   2     1460.38     1372.74    105.58 o
  -8  -8   2      724.51      747.57     81.58 o
  -7  -8   2      282.99      252.75     60.42 o
  -6  -8   2     1168.67     1042.21     78.51 o
  -5  -8   2      669.62      585.87     62.54 o
  -4  -8   2      208.38      162.80     44.42 o
  -3  -8   2        0.57      -69.29     62.22 o
  -2  -8   2     1351.41     1381.66     87.11 o
  -1  -8   2      588.09      603.76     45.60 o
   0  -8   2      111.66      103.42     28.32 o
   1  -8   2      460.69      485.88     36.88 o
   2  -8   2     3770.98     3848.72     88.59 o
   3  -8   2     3221.99     2968.25     98.43 o
   4  -8   2     5200.97     5497.37    143.76 o
   5  -8   2     1841.99     1947.34     91.25 o
   6  -8   2        5.16      -61.76     38.21 o
   7  -8   2      196.03      118.49     64.11 o
   8  -8   2      688.59      640.32     91.16 o
   9  -8   2      151.46      140.94     75.47 o
  10  -8   2        1.44       14.88     69.25 o
  -9  -7   2      793.24      847.77     87.55 o
  -8  -7   2      769.91      760.92    112.54 o
  -7  -7   2     1005.40     1094.20     82.77 o
  -6  -7   2      409.79      397.18     57.63 o
  -5  -7   2       56.25       41.93     49.78 o
  -4  -7   2      229.33      191.85     71.96 o
  -3  -7   2        4.96        1.38     34.48 o
  -2  -7   2      112.67      109.71     21.77 o
  -1  -7   2     1065.24     1061.69     40.68 o
   0  -7   2     1646.14     1645.24     45.14 o
   1  -7   2      193.47      218.53     21.86 o
   2  -7   2      977.98     1024.03     41.97 o
   3  -7   2     3181.47     3022.99     73.90 o
   4  -7   2     2870.81     2756.63     75.40 o
   5  -7   2      878.61      807.93     68.95 o
   6  -7   2      978.32      909.76     50.57 o
   7  -7   2       40.48       48.15     52.75 o
   8  -7   2       30.09      -43.28     55.19 o
   9  -7   2     1551.12     1769.18    136.07 o
  10  -7   2       57.48       27.32     71.15 o
  11  -7   2      287.55      188.01     85.75 o
 -10  -6   2        0.24       86.35     62.70 o
  -9  -6   2      100.44       72.35     59.17 o
  -8  -6   2      962.44      990.21     87.38 o
  -7  -6   2     1302.65     1343.35     85.50 o
  -6  -6   2     1185.03     1198.20     77.07 o
  -5  -6   2     2182.24     2239.55    119.57 o
  -4  -6   2      956.76      970.65     43.33 o
  -3  -6   2      225.78      264.93     27.10 o
  -2  -6   2     2747.99     2427.00     51.96 o
  -1  -6   2       33.08       14.93     15.91 o
   0  -6   2      190.80      236.28     20.53 o
   1  -6   2     1250.62     1145.35     36.30 o
   2  -6   2      509.31      512.04     33.54 o
   3  -6   2      663.38      638.84     28.89 o
   4  -6   2      974.53     1038.59     41.49 o
   5  -6   2     2858.35     3012.61     76.59 o
   6  -6   2      436.45      449.71     36.96 o
   7  -6   2      301.55      264.60     45.11 o
   8  -6   2     1518.17     1566.90     89.89 o
   9  -6   2     1785.90     1993.98    145.54 o
  10  -6   2     1391.37     1408.04    132.82 o
  11  -6   2      750.70      700.91    112.26 o
 -11  -5   2      229.47      149.94     69.23 o
 -10  -5   2        0.38       33.64     59.83 o
  -9  -5   2        0.83       39.68     56.30 o
  -8  -5   2      242.73      253.34     59.29 o
  -7  -5   2     2119.19     2161.96    102.43 o
  -6  -5   2     6292.87     6228.64    122.86 o
  -5  -5   2     2092.03     1906.18     64.82 o
  -4  -5   2     4648.18     4841.21     93.82 o
  -3  -5   2     3374.35     3180.10     87.14 o
  -2  -5   2      387.66      353.84     23.66 o
  -1  -5   2     2753.57     2424.00     82.97 o
   0  -5   2     2939.05     2578.44     60.41 o
   1  -5   2      101.21      100.96     15.50 o
   2  -5   2       91.29       97.59     18.88 o
   3  -5   2      371.69      356.60     22.33 o
   4  -5   2     2192.99     2251.28    129.56 o
   5  -5   2      825.97      839.12     36.98 o
   6  -5   2     2179.05     2148.26     69.19 o
   7  -5   2     4412.64     4561.51    114.40 o
   8  -5   2     2275.06     2215.76     97.45 o
   9  -5   2     2842.47     3007.86    117.82 o
  10  -5   2     1792.93     1741.05    143.10 o
  11  -5   2      601.64      823.18    120.11 o
  12  -5   2      453.84      483.69    107.40 o
 -11  -4   2       10.79      -18.26     60.34 o
 -10  -4   2       19.15       48.81     56.02 o
  -9  -4   2      998.72     1007.16     83.68 o
  -8  -4   2      143.86      207.34     52.61 o
  -7  -4   2      218.64      234.69     32.82 o
  -6  -4   2      559.36      596.87     32.37 o
  -5  -4   2     1440.12     1374.45     43.86 o
  -4  -4   2     1617.27     1582.80     40.89 o
  -3  -4   2       27.14        2.20     16.41 o
  -2  -4   2     3340.64     3309.38     56.50 o
  -1  -4   2    10472.74     9715.77    122.33 o
   0  -4   2     7572.27     7433.81     96.29 o
   1  -4   2     7505.11     7000.46     81.64 o
   2  -4   2      259.28      241.99     16.79 o
   3  -4   2        0.65        9.97     24.05 o
   4  -4   2     1543.72     1558.38     52.75 o
   5  -4   2      225.41      194.04     26.17 o
   6  -4   2      324.86      326.83     32.71 o
   7  -4   2      252.68      243.20     35.31 o
   8  -4   2      930.93     1070.62     58.58 o
   9  -4   2     1382.45     1617.27    162.99 o
  10  -4   2      126.78       88.76     59.92 o
  11  -4   2     1324.24     1382.07    139.05 o
  12  -4   2     1413.93     1191.63    139.32 o
 -11  -3   2      647.51      668.41     81.91 o
 -10  -3   2     1562.86     1605.15    195.99 o
  -9  -3   2     2341.15     2366.25     89.50 o
  -8  -3   2     2522.34     2560.69     74.78 o
  -7  -3   2     3426.45     3340.56     77.80 o
  -6  -3   2      677.35      775.43     34.06 o
  -5  -3   2     2532.23     2679.28     59.15 o
  -4  -3   2       56.50       64.13     16.04 o
  -3  -3   2      280.34      391.42     18.50 o
  -2  -3   2     2750.86     2582.15     40.67 o
  -1  -3   2    20020.53    18566.47    431.47 o
   0  -3   2    26691.92    23809.53    274.38 o
   1  -3   2    22381.40    20613.68    214.67 o
   2  -3   2      131.32       96.05     14.16 o
   3  -3   2     4501.52     4482.19     79.38 o
   4  -3   2     8544.40     9399.45    145.84 o
   5  -3   2     3401.27     3477.14     78.20 o
   6  -3   2     2693.68     2843.68     76.64 o
   7  -3   2       50.77       11.58     28.15 o
   8  -3   2     2227.05     2327.21     80.60 o
   9  -3   2      912.40     1016.46     60.34 o
  10  -3   2      315.72      359.08     59.03 o
  11  -3   2      255.11      266.42     50.45 o
  12  -3   2     1008.43     1001.70     95.48 o
 -12  -2   2      435.58      344.41    103.61 o
 -11  -2   2     1447.00     1341.36     95.48 o
 -10  -2   2      991.62      999.39     66.31 o
  -9  -2   2     1311.90     1402.12     60.13 o
  -8  -2   2     1075.38     1268.80     57.15 o
  -7  -2   2     1229.94     1255.64     46.71 o
  -6  -2   2      305.23      346.48     26.13 o
  -5  -2   2       49.16       62.33     17.49 o
  -4  -2   2     1907.12     1990.53     42.98 o
  -3  -2   2       90.07       82.17     14.29 o
  -2  -2   2        6.65       -0.18      8.78 o
  -1  -2   2    18604.18    17305.11    414.30 o
   0  -2   2      604.90      578.25     33.95 o
   1  -2   2       35.48       21.47      9.80 o
   2  -2   2     5812.53     5579.44     85.76 o
   3  -2   2      372.33      387.31     23.86 o
   4  -2   2      662.35      761.04     34.28 o
   5  -2   2     7067.40     7544.87    128.70 o
   6  -2   2     1324.17     1371.98     59.89 o
   7  -2   2       28.42       38.31     28.30 o
   8  -2   2      295.71      335.95     39.96 o
   9  -2   2     2324.73     2347.64     85.78 o
  10  -2   2      151.73       98.77     35.62 o
  11  -2   2      207.48      141.40     76.60 o
  12  -2   2      217.43      320.13     71.32 o
 -12  -1   2       22.49        7.77     65.33 o
 -11  -1   2      233.50      119.93    143.37 o
 -10  -1   2      804.36      704.13     50.13 o
  -9  -1   2     3698.80     3702.46     89.98 o
  -8  -1   2      154.75      137.20     27.52 o
  -7  -1   2      127.15      123.19     24.22 o
  -6  -1   2     2974.85     2930.92     59.31 o
  -5  -1   2     3126.07     3362.50     69.66 o
  -4  -1   2     3900.50     4102.86     71.15 o
  -3  -1   2     5625.27     5932.81     82.34 o
  -2  -1   2     2092.19     2170.55     38.98 o
  -1  -1   2     1984.03     1820.80     28.22 o
   0  -1   2        1.75       26.88     17.91 o
   1  -1   2     7476.54     7356.50     63.67 o
   2  -1   2      119.60      110.34     16.80 o
   3  -1   2      444.77      390.12     24.44 o
   4  -1   2      608.73      652.43     42.96 o
   5  -1   2      807.42      832.89     39.95 o
   6  -1   2     5526.01     5622.54    111.39 o
   7  -1   2     6060.45     6169.42    123.87 o
   8  -1   2      492.53      565.84     41.49 o
   9  -1   2      522.29      544.85     44.39 o
  10  -1   2      953.44     1108.70     60.63 o
  11  -1   2       39.81       17.70     42.30 o
  12  -1   2       45.32       34.16     61.70 o
 -12   0   2      294.61      163.62     94.41 o
 -11   0   2      497.71      694.65     89.95 o
 -10   0   2     2805.06     2684.81    111.71 o
  -9   0   2     1322.91     1469.32     55.12 o
  -8   0   2     1280.41     1493.15     52.02 o
  -7   0   2     2526.80     2672.02     68.65 o
  -6   0   2      438.09      444.02     31.40 o
  -5   0   2     6636.21     6877.33    104.86 o
  -4   0   2    12616.95    14024.96    178.97 o
  -3   0   2     1337.68     1436.93     46.44 o
  -2   0   2      839.70      868.67     52.10 o
  -1   0   2      420.50      453.73     17.09 o
   0   0   2       90.99       98.59      6.47 o
   1   0   2     4834.78     4802.51     57.91 o
   2   0   2     3936.30     4223.07     64.10 o
   3   0   2     1908.33     1698.71     44.22 o
   4   0   2     2695.71     2564.49     55.83 o
   5   0   2     6914.93     7092.42    108.17 o
   6   0   2     6986.66     6969.92    112.19 o
   7   0   2     3278.58     3165.26     77.10 o
   8   0   2     1896.56     1699.55     65.42 o
   9   0   2     1698.84     1656.26     67.68 o
  10   0   2      675.75      768.72     55.85 o
  11   0   2     1022.82     1109.65     65.63 o
  12   0   2      240.17      299.41     72.50 o
 -12   1   2      528.79      616.28     79.26 o
 -11   1   2        0.38      -10.41     39.43 o
 -10   1   2        1.90       20.33     28.06 o
  -9   1   2     1508.85     1573.08     63.53 o
  -8   1   2      513.92      634.62     40.63 o
  -7   1   2        3.33       -8.18     23.67 o
  -6   1   2     1528.75     1680.26     54.14 o
  -5   1   2     2337.08     2723.99     60.83 o
  -4   1   2     3237.40     3441.82     64.35 o
  -3   1   2     8067.49     9121.75    167.67 o
  -2   1   2       53.92       74.11     19.28 o
  -1   1   2     3632.91     3658.75     65.25 o
   0   1   2     8195.77     7338.87     92.14 o
   1   1   2    11025.38    10836.64    118.54 o
   2   1   2     1344.31     1450.67     40.27 o
   3   1   2      231.48      307.96     22.23 o
   4   1   2     1260.76     1242.42     45.07 o
   5   1   2     3333.69     3580.67     72.42 o
   6   1   2        2.85       11.66     23.57 o
   7   1   2      798.45      911.88     47.59 o
   8   1   2     1068.79     1155.88     54.74 o
   9   1   2      361.49      418.82     43.99 o
  10   1   2     1290.67     1273.59     70.44 o
  11   1   2      741.77      802.34     70.28 o
 -12   2   2     1727.45     1930.01     94.99 o
 -11   2   2     2784.46     2716.91    126.71 o
 -10   2   2      853.89     1001.62     54.42 o
  -9   2   2      516.58      561.45     42.32 o
  -8   2   2      648.72      751.26     43.80 o
  -7   2   2      216.55      265.30     30.53 o
  -6   2   2       20.70       30.69     22.30 o
  -5   2   2      696.09      879.94     36.19 o
  -4   2   2    11380.25    11564.34    153.53 o
  -3   2   2    18202.17    18717.82    266.70 o
  -2   2   2     5040.16     4779.80     85.19 o
  -1   2   2     7674.78     7036.52    108.01 o
   0   2   2     2458.84     2138.06     50.29 o
   1   2   2     9658.32     9082.84    117.17 o
   2   2   2    22270.90    21963.12    261.52 o
   3   2   2      643.14      592.38     27.87 o
   4   2   2     1318.70     1379.70     47.88 o
   5   2   2      383.06      365.55     29.57 o
   6   2   2      112.60      135.09     28.14 o
   7   2   2       18.49        1.30     27.82 o
   8   2   2       10.48      -12.35     30.43 o
   9   2   2     2326.08     2402.75     82.02 o
  10   2   2     2501.11     2599.38    182.29 o
  11   2   2     1297.78     1294.49     83.05 o
 -12   3   2     1480.43     1137.60     93.16 o
 -11   3   2      638.42      628.79     72.02 o
 -10   3   2      464.22      487.76     43.49 o
  -9   3   2      473.17      531.01     41.68 o
  -8   3   2       11.41      -14.95     26.25 o
  -7   3   2      433.31      442.33     34.82 o
  -6   3   2      605.64      665.56     35.86 o
  -5   3   2     3219.84     3484.91     70.74 o
  -4   3   2     5183.49     5627.65    105.13 o
  -3   3   2     4070.49     3979.86     80.40 o
  -2   3   2     3864.90     3212.13    135.12 o
  -1   3   2       72.16       23.50     18.44 o
   0   3   2      201.25      209.95     21.95 o
   1   3   2     4876.31     4195.80    102.40 o
   2   3   2     4574.59     4323.74     71.95 o
   3   3   2     6733.26     6703.27    138.26 o
   4   3   2      752.48      783.91     36.04 o
   5   3   2     2746.67     2803.92     71.38 o
   6   3   2        3.24        3.04     26.67 o
   7   3   2      299.11      296.69     35.85 o
   8   3   2       28.41       99.26     34.41 o
   9   3   2      782.66      812.71     54.92 o
  10   3   2     1391.17     1485.02     84.48 o
  11   3   2     1142.50      982.63     97.62 o
 -12   4   2      451.72      300.54     94.14 o
 -11   4   2      472.44      437.74     53.30 o
 -10   4   2     1704.94     1811.46     81.91 o
  -9   4   2      720.81      661.29     45.67 o
  -8   4   2     3511.41     3404.96     81.77 o
  -7   4   2     6122.41     6089.77    108.16 o
  -6   4   2     1203.75     1175.93     63.06 o
  -5   4   2     1538.81     1622.99     53.83 o
  -4   4   2     1013.26     1007.48     45.43 o
  -3   4   2      161.45      134.77     28.18 o
  -2   4   2       22.65       21.55     23.99 o
  -1   4   2      439.96      386.96     27.38 o
   0   4   2      630.27      585.91     30.69 o
   1   4   2      926.45      908.64     60.01 o
   2   4   2     3863.41     3532.04     66.81 o
   3   4   2     5893.02     5663.65     92.37 o
   4   4   2     2777.71     2892.39     67.91 o
   5   4   2      608.84      635.72     39.14 o
   6   4   2     2527.48     2539.67     73.69 o
   7   4   2      700.08      752.63     47.56 o
   8   4   2      868.86      970.47     56.51 o
   9   4   2       48.20       27.28     45.56 o
  10   4   2      852.95      754.92     87.05 o
 -12   5   2     1119.50      990.09    127.95 o
 -11   5   2      589.66      549.42     84.67 o
 -10   5   2      343.26      290.23     73.25 o
  -9   5   2     3260.01     3177.65    121.28 o
  -8   5   2     3745.99     3693.67     86.91 o
  -7   5   2     1941.56     1894.03     64.54 o
  -6   5   2     1766.93     1778.38     60.60 o
  -5   5   2      977.33      977.05     49.90 o
  -4   5   2     1456.72     1550.53    145.54 o
  -3   5   2     1103.89     1145.67     65.12 o
  -2   5   2       33.86       53.18     22.82 o
  -1   5   2     2479.01     2285.13     86.99 o
   0   5   2     1136.91     1099.09     37.43 o
   1   5   2     3100.72     3013.03     73.20 o
   2   5   2     6172.74     5647.21    106.53 o
   3   5   2     2445.25     2365.77     61.82 o
   4   5   2     3852.86     3900.52     82.25 o
   5   5   2     1487.31     1504.86     59.49 o
   6   5   2      930.67      927.19     50.06 o
   7   5   2     1312.50     1381.07     71.25 o
   8   5   2     1036.15      958.25     68.27 o
   9   5   2      349.74      381.44     72.33 o
  10   5   2       39.69        5.18     90.08 o
 -11   6   2      151.37      149.29     56.04 o
 -10   6   2        4.54       -9.25     42.69 o
  -9   6   2      255.13      197.09     35.14 o
  -8   6   2      993.08      964.23     50.34 o
  -7   6   2     3262.46     3462.54     82.69 o
  -6   6   2      583.70      642.86     44.79 o
  -5   6   2      199.97      214.26     29.95 o
  -4   6   2     1380.72     1289.90     74.99 o
  -3   6   2     1048.77     1142.57     64.00 o
  -2   6   2     1119.04     1083.20     52.19 o
  -1   6   2     1321.48     1359.68     46.33 o
   0   6   2      482.74      491.95     26.62 o
   1   6   2     1128.12      988.80     45.99 o
   2   6   2      106.17       91.83     29.36 o
   3   6   2        6.29      -64.95     32.48 o
   4   6   2      681.87      711.08     53.33 o
   5   6   2      331.27      298.15     36.54 o
   6   6   2     2324.15     2405.56     89.84 o
   7   6   2      467.85      558.18     55.92 o
   8   6   2      144.15      163.25     62.62 o
   9   6   2      914.43      848.61     90.00 o
 -11   7   2       95.18      107.40     79.53 o
 -10   7   2      127.96      161.93     51.73 o
  -9   7   2       26.11       42.35     38.67 o
  -8   7   2      790.24      800.02     57.21 o
  -7   7   2     2006.72     2191.27     91.51 o
  -6   7   2     1375.41     1317.27     54.90 o
  -5   7   2     1084.33     1042.78     53.51 o
  -4   7   2      699.31      705.50     54.85 o
  -3   7   2     1536.05     1611.51     83.01 o
  -2   7   2     6681.48     6540.71    157.32 o
  -1   7   2     2851.48     2708.90     62.89 o
   0   7   2     1053.91     1002.78     38.85 o
   1   7   2      246.23      246.57     34.69 o
   2   7   2        6.48        1.57     31.77 o
   3   7   2      612.63      518.77     44.84 o
   4   7   2      100.98      136.78     37.27 o
   5   7   2      532.53      494.57     49.23 o
   6   7   2     1843.87     2159.00    109.12 o
   7   7   2     1177.70     1292.10    117.00 o
   8   7   2     1071.78     1136.54     96.12 o
 -10   8   2      997.29      772.60    109.02 o
  -9   8   2        0.70       41.39     66.28 o
  -8   8   2      156.13      106.32     42.07 o
  -7   8   2      664.79      670.88     54.26 o
  -6   8   2     1275.87     1413.98    127.91 o
  -5   8   2        6.79       -7.44     29.88 o
  -4   8   2      292.85      309.83     48.19 o
  -3   8   2      870.15      899.61     51.19 o
  -2   8   2     1761.66     1933.63     61.17 o
  -1   8   2     3274.12     3244.67     72.31 o
   0   8   2     1857.30     1900.39     60.48 o
   1   8   2        0.73      -39.84     29.88 o
   2   8   2       25.40       27.99     46.13 o
   3   8   2      371.40      363.78     43.20 o
   4   8   2      136.79       63.75     49.18 o
   5   8   2      154.49       36.90     52.98 o
   6   8   2      172.56      202.52     62.57 o
   7   8   2     1184.62     1127.62     96.16 o
   8   8   2      285.78      195.91     71.10 o
 -10   9   2      504.99      462.04     96.85 o
  -9   9   2     1172.92     1288.20    128.23 o
  -8   9   2      665.05      702.30     74.80 o
  -7   9   2       39.09      -12.98     52.51 o
  -6   9   2       27.23       48.91     56.40 o
  -5   9   2       64.34       10.47     42.33 o
  -4   9   2      188.00      206.42     68.09 o
  -3   9   2       69.76       57.65     34.29 o
  -2   9   2      849.44      903.66     45.52 o
  -1   9   2     2196.81     2369.10    168.74 o
   0   9   2      513.76      430.98     65.37 o
   1   9   2      243.16      260.83     50.48 o
   2   9   2      567.69      545.38     62.17 o
   3   9   2      727.70      617.28     66.04 o
   4   9   2     1627.13     1634.41    146.89 o
   5   9   2     1055.70     1040.56    210.60 o
   6   9   2       17.55      -79.56     57.25 o
   7   9   2       34.25       12.88     64.49 o
  -9  10   2      203.18      129.85     82.78 o
  -8  10   2      328.40      366.12     70.99 o
  -7  10   2      936.27     1002.43     90.32 o
  -6  10   2      118.17      154.09     49.73 o
  -5  10   2       10.93        2.36     91.30 o
  -4  10   2        0.55      -30.87     46.64 o
  -3  10   2       56.81       49.24     44.73 o
  -2  10   2      572.59      638.92     66.71 o
  -1  10   2      542.51      558.87     63.83 o
   0  10   2     1031.76      997.09     76.11 o
   1  10   2      726.78      782.00     69.90 o
   2  10   2      482.09      555.20     65.65 o
   3  10   2      970.15      749.89     73.64 o
   4  10   2      201.84      231.92     61.21 o
   5  10   2      174.63      161.24     64.72 o
  -7  11   2      242.30      193.90     57.08 o
  -6  11   2      356.69      395.51     60.98 o
  -5  11   2     1018.26     1085.75    156.90 o
  -4  11   2        3.61        8.39     73.31 o
  -3  11   2       21.10        2.43     70.33 o
  -2  11   2       93.02       90.71     88.73 o
  -1  11   2        0.43      -92.28     46.14 o
   0  11   2        0.44      -56.52     50.60 o
   1  11   2       20.68      -44.13     49.83 o
   2  11   2      666.42      707.27    142.02 o
   3  11   2      495.98      464.17     70.47 o
   4  11   2       57.78      135.96     63.98 o
  -5  12   2     1405.82     1252.50    136.88 o
  -3  12   2       44.39        7.30     77.64 o
  -2  12   2        0.58       14.61     77.10 o
  -1  12   2      365.15      377.93     87.11 o
   0  12   2      421.03      449.99    108.48 o
   1  12   2        2.35       -9.61     56.16 o
   2  12   2      204.12      308.12     99.82 o
  -2 -13   3      439.94      439.59     95.49 o
  -1 -13   3      260.02      261.32     83.86 o
   0 -13   3      124.76       82.46     49.92 o
   1 -13   3       81.63       19.27     75.74 o
   2 -13   3       63.46       84.53     50.98 o
   3 -13   3      179.88      199.68     72.63 o
   4 -13   3       17.30       52.00     51.72 o
   5 -13   3      262.26      221.28     84.67 o
  -4 -12   3       54.88       85.18     55.81 o
  -3 -12   3      803.81      738.98     71.09 o
  -2 -12   3      663.65      696.70     66.90 o
  -1 -12   3      174.90      187.65     49.75 o
   0 -12   3      306.34      255.18     44.26 o
   1 -12   3       79.06        1.59     36.80 o
   2 -12   3      111.51       55.61     38.52 o
   3 -12   3       27.20      -13.66     45.35 o
   4 -12   3      157.84      192.05     54.21 o
   5 -12   3       81.27       37.03     51.86 o
   6 -12   3      138.54      130.90     57.01 o
   7 -12   3      346.48      381.18    179.62 o
  -6 -11   3       38.96      -46.04     55.85 o
  -5 -11   3      241.54      130.27     75.61 o
  -4 -11   3       65.28       45.03     50.79 o
  -3 -11   3      477.43      601.50    117.00 o
  -2 -11   3      829.46      758.53     64.79 o
  -1 -11   3      649.07      559.92     47.26 o
   0 -11   3       64.18       32.66     33.90 o
   1 -11   3      159.39      177.06     39.32 o
   2 -11   3     1855.59     1953.90     76.71 o
   3 -11   3     1521.53     1813.56     93.75 o
   4 -11   3      430.59      386.69    104.83 o
   5 -11   3      111.23      174.92     53.38 o
   6 -11   3        0.02        6.52     52.02 o
   7 -11   3       14.51      -29.02     50.86 o
   8 -11   3       54.65      116.85     59.58 o
  -7 -10   3       46.39       90.01     89.95 o
  -6 -10   3       55.18       33.84     52.76 o
  -5 -10   3       87.86      -31.40     48.55 o
  -4 -10   3       33.45       80.83     48.01 o
  -3 -10   3      809.07      834.07     82.51 o
  -2 -10   3     1701.24     1834.59    120.79 o
  -1 -10   3      122.85      198.28     35.89 o
   0 -10   3      217.76      263.75     60.45 o
   1 -10   3      630.80      713.83     47.56 o
   2 -10   3     1019.80     1017.96     72.18 o
   3 -10   3     1971.17     2084.11     92.57 o
   4 -10   3     1616.24     1911.40     92.36 o
   5 -10   3       36.40      -35.08     43.50 o
   6 -10   3        0.23      -20.27     89.95 o
   7 -10   3       97.01      128.09     52.45 o
   8 -10   3       29.50       92.94     55.00 o
   9 -10   3        9.03      -28.77     54.56 o
  -8  -9   3      595.25      606.02     78.43 o
  -7  -9   3      214.55      127.62    100.63 o
  -6  -9   3       74.96       43.36     50.76 o
  -5  -9   3      650.42      642.19     65.89 o
  -4  -9   3      431.26      338.74     52.78 o
  -3  -9   3       66.78       97.29     41.32 o
  -2  -9   3       63.35      -15.44     35.13 o
  -1  -9   3       15.21        7.02     31.76 o
   0  -9   3      263.25      264.79     53.49 o
   1  -9   3      196.10      181.14     32.45 o
   2  -9   3      240.60      200.58     35.25 o
   3  -9   3     2136.85     2236.10     90.42 o
   4  -9   3     1224.23     1434.63     82.50 o
   5  -9   3     1589.26     1718.29    202.89 o
   6  -9   3        7.74      -81.57     40.78 o
   7  -9   3      196.05      202.52     52.77 o
   8  -9   3      280.78      260.58     59.19 o
   9  -9   3      829.06      681.41     79.07 o
  10  -9   3       21.48        7.87     58.62 o
  -9  -8   3      131.52      100.90     63.03 o
  -8  -8   3      957.13      899.68    162.99 o
  -7  -8   3     1345.10     1253.69     89.28 o
  -6  -8   3     2327.11     2569.65    109.22 o
  -5  -8   3     1172.61     1203.43     76.03 o
  -4  -8   3      621.70      641.56     56.98 o
  -3  -8   3     1638.43     1803.76     84.00 o
  -2  -8   3       64.15       39.99     46.05 o
  -1  -8   3      114.14      128.40     29.20 o
   0  -8   3      545.13      552.17     37.14 o
   1  -8   3      624.67      663.40     39.69 o
   2  -8   3      194.35      219.54     32.87 o
   3  -8   3      689.91      512.09     69.39 o
   4  -8   3     3991.42     3866.52    129.44 o
   5  -8   3     2959.31     2930.49    256.04 o
   6  -8   3      711.68      679.53     63.86 o
   7  -8   3     1555.40     1308.17     85.20 o
   8  -8   3     1054.57      989.21    111.99 o
   9  -8   3     1438.94     1604.43    101.44 o
  10  -8   3      863.25      811.44    127.68 o
  -9  -7   3       62.79       57.81     58.50 o
  -8  -7   3       18.23       41.09     52.98 o
  -7  -7   3     1510.67     1347.21     86.84 o
  -6  -7   3     1517.52     1526.36     87.32 o
  -5  -7   3      385.99      405.62     50.78 o
  -4  -7   3      776.05      784.70     58.14 o
  -3  -7   3      537.74      549.07     47.34 o
  -2  -7   3      554.61      524.45     35.86 o
  -1  -7   3     1083.09     1102.33     49.48 o
   0  -7   3      416.69      427.98     30.85 o
   1  -7   3       27.71       29.90     22.57 o
   2  -7   3       15.52       15.87     24.55 o
   3  -7   3     1713.09     1804.42     77.14 o
   4  -7   3      620.52      589.76     51.25 o
   5  -7   3      522.34      502.31     52.58 o
   6  -7   3      970.03      929.30     50.70 o
   7  -7   3     1052.96     1021.20     74.86 o
   8  -7   3      784.52      813.99     99.01 o
   9  -7   3     1842.82     1743.49    142.56 o
  10  -7   3      389.34      506.95     98.47 o
  11  -7   3      138.16      182.33     86.30 o
 -10  -6   3      301.51      280.68     70.34 o
  -9  -6   3      475.26      545.62     73.43 o
  -8  -6   3       10.85      -33.87     50.50 o
  -7  -6   3        3.11       20.50     47.13 o
  -6  -6   3     1422.80     1305.42     77.51 o
  -5  -6   3     3087.32     3064.71    104.70 o
  -4  -6   3      115.87      162.12     37.84 o
  -3  -6   3      259.05      302.57     37.42 o
  -2  -6   3     3338.22     3206.80     71.66 o
  -1  -6   3     8510.51     8271.21    131.07 o
   0  -6   3     7421.77     7056.85    114.39 o
   1  -6   3     5883.51     5499.03     95.09 o
   2  -6   3      645.52      731.88     63.79 o
   3  -6   3       12.43       12.75     23.26 o
   4  -6   3      851.45      786.51     54.10 o
   5  -6   3        0.77      -33.48     24.37 o
   6  -6   3       12.82       20.99     33.04 o
   7  -6   3      537.55      481.52     75.74 o
   8  -6   3     1550.23     1910.39    137.42 o
   9  -6   3      911.91      828.32    106.04 o
  10  -6   3     1373.92     1497.58    140.40 o
  11  -6   3     1835.32     1928.79    165.83 o
 -11  -5   3      500.83      531.54     83.27 o
 -10  -5   3      166.98      163.22     61.85 o
  -9  -5   3     1257.72     1209.45    182.46 o
  -8  -5   3     1005.52     1110.54     81.01 o
  -7  -5   3       46.85       78.11     45.54 o
  -6  -5   3     1792.61     1723.72     85.32 o
  -5  -5   3     1252.52     1296.95     49.17 o
  -4  -5   3     1442.58     1366.92     62.20 o
  -3  -5   3     1761.17     1698.72     81.52 o
  -2  -5   3      692.19      634.28     40.23 o
  -1  -5   3    16731.71    16114.10    256.08 o
   0  -5   3    17094.57    16321.01    196.77 o
   1  -5   3     1141.40     1059.28     33.03 o
   2  -5   3      454.88      383.44     53.29 o
   3  -5   3      371.39      341.02     25.10 o
   4  -5   3      933.85     1061.34     46.54 o
   5  -5   3     3154.99     3272.14     76.61 o
   6  -5   3        0.12      -26.81     23.83 o
   7  -5   3     3330.79     3458.79    111.39 o
   8  -5   3     1236.19     1120.28     95.09 o
   9  -5   3     1640.96     1614.99    134.18 o
  10  -5   3     1359.27     1504.89    140.94 o
  11  -5   3      483.13      569.44    109.56 o
 -11  -4   3      832.55      746.53     87.79 o
 -10  -4   3       22.42       42.17     89.14 o
  -9  -4   3     2210.62     2093.72     88.16 o
  -8  -4   3     2997.96     2819.74     94.00 o
  -7  -4   3      263.39      300.13     42.37 o
  -6  -4   3      148.33      131.81     26.83 o
  -5  -4   3        0.03       26.49     17.24 o
  -4  -4   3        8.28       17.75     17.40 o
  -3  -4   3      205.96      168.22     24.72 o
  -2  -4   3       66.70       92.27     14.45 o
  -1  -4   3      747.96      615.30     27.93 o
   0  -4   3      926.14      746.76     32.58 o
   1  -4   3     8433.44     7713.46     88.10 o
   2  -4   3     1423.98     1347.26     38.49 o
   3  -4   3      321.16      304.38     29.92 o
   4  -4   3     2193.72     2151.69     55.43 o
   5  -4   3     3696.91     3825.66     82.05 o
   6  -4   3     1413.78     1457.25     60.76 o
   7  -4   3      241.90      285.97     34.92 o
   8  -4   3      344.02      326.62     57.89 o
   9  -4   3      450.50      508.07     60.93 o
  10  -4   3       73.12       71.15     74.66 o
  11  -4   3        0.41       51.94     74.93 o
  12  -4   3      398.02      455.82    115.78 o
 -11  -3   3      563.17      540.98     61.66 o
 -10  -3   3     2962.27     2717.40     98.86 o
  -9  -3   3     2659.73     2570.51     94.43 o
  -8  -3   3     1049.93      986.75    114.24 o
  -7  -3   3     2920.32     3072.08     76.55 o
  -6  -3   3     1019.26     1108.94     39.81 o
  -5  -3   3      763.44      783.17     30.83 o
  -4  -3   3     3045.50     2960.49     50.54 o
  -3  -3   3        2.65       -6.92     13.28 o
  -2  -3   3      155.13      172.91     13.26 o
  -1  -3   3       59.96       52.08     27.95 o
   0  -3   3     2019.32     1737.29    109.56 o
   1  -3   3     5553.37     4868.35     71.16 o
   2  -3   3     5496.63     5565.69     76.54 o
   3  -3   3     3772.72     3571.41     60.03 o
   4  -3   3     1897.36     1836.00     52.45 o
   5  -3   3     3735.43     3635.01     79.96 o
   6  -3   3     8159.72     8343.10    144.04 o
   7  -3   3     2531.95     2787.35     82.16 o
   8  -3   3       68.33      105.76     33.14 o
   9  -3   3       70.99      131.02     46.75 o
  10  -3   3      112.13      118.07    111.05 o
  11  -3   3      121.78       35.79     57.06 o
  12  -3   3        7.43       -4.73     67.90 o
 -12  -2   3       30.26      -32.44     57.09 o
 -11  -2   3     1349.38     1251.86    163.70 o
 -10  -2   3      609.93      626.13     59.65 o
  -9  -2   3      793.80      828.37     59.70 o
  -8  -2   3      282.89      294.05     35.24 o
  -7  -2   3       23.84        1.73     24.57 o
  -6  -2   3     2010.91     2072.66     58.35 o
  -5  -2   3     4086.72     4170.35     66.53 o
  -4  -2   3      365.09      309.79     19.33 o
  -3  -2   3      114.50      120.72     15.95 o
  -2  -2   3      636.01      678.86     20.59 o
  -1  -2   3     2897.34     2718.55    101.71 o
   0  -2   3     2056.81     1980.84     63.69 o
   1  -2   3        3.72       -6.72      9.04 o
   2  -2   3     1514.47     1467.61     33.17 o
   3  -2   3     1002.64     1007.93     39.68 o
   4  -2   3     1168.61     1220.95     47.80 o
   5  -2   3     5366.60     5633.99    104.54 o
   6  -2   3      887.27      933.85     46.66 o
   7  -2   3     1500.80     1618.93     68.70 o
   8  -2   3     2662.64     2472.02     83.16 o
   9  -2   3        4.78       52.84     31.96 o
  10  -2   3      160.88      148.43     58.32 o
  11  -2   3     1004.65     1250.35    153.11 o
  12  -2   3       23.00      -36.00     59.00 o
 -12  -1   3      858.83      891.93     89.14 o
 -11  -1   3       37.00       42.00     58.20 o
 -10  -1   3      135.47      199.31     44.39 o
  -9  -1   3     1239.74     1407.64     60.17 o
  -8  -1   3      464.95      508.78     38.24 o
  -7  -1   3      326.58      389.63     28.98 o
  -6  -1   3     3228.73     3478.67     64.60 o
  -5  -1   3     3533.52     3814.18     63.28 o
  -4  -1   3     4481.92     4332.21     64.00 o
  -3  -1   3     8610.81     8663.94    115.86 o
  -2  -1   3     5643.14     5723.53     77.50 o
  -1  -1   3     3028.29     2892.18     63.68 o
   0  -1   3     4030.43     3774.85     85.12 o
   1  -1   3     1359.65     1388.34     24.95 o
   2  -1   3     2478.42     2566.33     47.35 o
   3  -1   3      514.19      628.98     40.75 o
   4  -1   3     2714.63     2851.99     66.70 o
   5  -1   3     1610.10     1809.38     71.20 o
   6  -1   3     1748.09     1812.24     57.96 o
   7  -1   3     2545.08     2479.56     69.15 o
   8  -1   3     1529.05     1550.51     61.43 o
   9  -1   3     1696.39     1725.17     85.82 o
  10  -1   3     1360.78     1579.79     93.29 o
  11  -1   3      884.38      919.70     71.56 o
  12  -1   3     2564.88     2532.59    204.78 o
 -12   0   3     2483.98     2036.21    165.56 o
 -11   0   3      462.98      563.91     57.28 o
 -10   0   3      417.28      506.19     64.23 o
  -9   0   3      670.06      757.71     49.23 o
  -8   0   3     1695.16     1737.10     56.63 o
  -7   0   3     1288.71     1318.23     53.99 o
  -6   0   3       94.99       96.20     25.46 o
  -5   0   3     8373.06     9380.21    132.78 o
  -4   0   3    23999.70    26837.22    322.98 o
  -3   0   3     7304.30     7937.99    125.37 o
  -2   0   3     4439.81     4419.82     77.01 o
  -1   0   3       14.86       16.23     12.57 o
   0   0   3      202.87      229.68     10.79 o
   1   0   3    15694.62    15257.96    149.34 o
   2   0   3     9776.40    10126.30    115.30 o
   3   0   3     1768.48     1822.48     46.10 o
   4   0   3     1616.06     1773.52     48.91 o
   5   0   3     4401.06     4606.21     82.95 o
   6   0   3     1975.28     2006.26     60.26 o
   7   0   3      264.91      297.31     34.01 o
   8   0   3     1116.21     1221.84     55.48 o
   9   0   3     1673.19     1883.21     71.81 o
  10   0   3     2162.18     2053.35    111.40 o
  11   0   3     1083.72      977.75     74.32 o
 -12   1   3     1554.18     1404.87    102.51 o
 -11   1   3      812.87      814.11     80.27 o
 -10   1   3      764.74      926.71     59.60 o
  -9   1   3        8.57       -6.36     29.99 o
  -8   1   3       14.69        1.35     26.36 o
  -7   1   3     1994.86     2136.67     64.16 o
  -6   1   3      238.44      258.38     27.75 o
  -5   1   3       23.08       30.33     23.87 o
  -4   1   3     1033.25     1356.39     53.58 o
  -3   1   3    16602.54    18079.68    257.67 o
  -2   1   3     1593.71     1666.35     49.08 o
  -1   1   3      381.82      380.31     23.53 o
   0   1   3     2615.30     2369.60     44.01 o
   1   1   3      337.89      293.81     15.33 o
   2   1   3     3353.42     3320.86     51.22 o
   3   1   3     5114.01     4883.96     78.94 o
   4   1   3      809.65      957.93     36.72 o
   5   1   3      319.62      320.71     28.70 o
   6   1   3     1042.35     1179.82     48.29 o
   7   1   3      554.97      595.81     41.80 o
   8   1   3      135.26      170.22     46.99 o
   9   1   3      141.44      172.66     38.04 o
  10   1   3     2613.45     2360.64    105.89 o
  11   1   3      936.54      799.55     88.19 o
 -12   2   3     1535.36     1582.91    134.18 o
 -11   2   3     2856.59     2696.20    187.06 o
 -10   2   3     1746.30     1731.30     79.91 o
  -9   2   3     1925.24     1741.38     66.54 o
  -8   2   3     2959.57     2902.12     77.23 o
  -7   2   3     1982.71     1999.86     64.78 o
  -6   2   3     2427.37     2416.28     63.37 o
  -5   2   3      197.21      179.67     23.72 o
  -4   2   3      130.30      106.16     23.89 o
  -3   2   3     1238.48     1117.82     48.34 o
  -2   2   3     3063.02     2897.45     85.58 o
  -1   2   3     1844.85     1631.82     46.88 o
   0   2   3     5400.36     4848.03     83.86 o
   1   2   3     9539.72     8924.08    117.91 o
   2   2   3    14686.02    14042.30    176.88 o
   3   2   3     3543.24     3310.46     65.35 o
   4   2   3     5441.76     5685.63     93.96 o
   5   2   3     1476.20     1485.42     68.68 o
   6   2   3       17.77       -7.09     26.31 o
   7   2   3     1633.29     1610.12     63.65 o
   8   2   3      888.80      959.27     53.88 o
   9   2   3      699.81      674.33     52.20 o
  10   2   3     1607.03     1622.43     78.25 o
  11   2   3      836.62      776.87     88.53 o
 -12   3   3     1064.08      973.74     90.65 o
 -11   3   3       18.69        6.24     47.60 o
 -10   3   3      501.61      523.59     69.62 o
  -9   3   3     4393.67     4370.01    135.94 o
  -8   3   3     1299.27     1446.47     58.64 o
  -7   3   3      419.63      513.67     37.09 o
  -6   3   3     2453.84     2519.67     65.16 o
  -5   3   3       45.88       63.00     27.18 o
  -4   3   3       89.46      102.03     25.03 o
  -3   3   3      602.49      693.55     39.55 o
  -2   3   3      544.26      447.86     81.56 o
  -1   3   3      163.52      144.06     21.55 o
   0   3   3     1232.41     1136.79     44.64 o
   1   3   3     7480.32     7008.41    100.63 o
   2   3   3     5770.45     5709.00     89.20 o
   3   3   3      908.22      917.89     36.92 o
   4   3   3     2317.53     2352.08    101.75 o
   5   3   3      106.23       67.68     26.52 o
   6   3   3      378.91      397.99     44.02 o
   7   3   3     1363.37     1399.78     59.43 o
   8   3   3      296.58      309.60     40.65 o
   9   3   3      284.53      314.83     44.42 o
  10   3   3      363.73      299.53     57.64 o
 -12   4   3        6.13       66.26     54.97 o
 -11   4   3       32.35      -38.76    100.36 o
 -10   4   3       34.54       10.69     31.99 o
  -9   4   3      910.92      989.44     51.94 o
  -8   4   3     4986.92     4831.82     99.44 o
  -7   4   3     2478.51     2400.47     71.26 o
  -6   4   3      266.55      283.34     30.80 o
  -5   4   3     1926.68     2024.49    108.12 o
  -4   4   3     5181.67     5102.06    103.76 o
  -3   4   3     1889.02     1799.46     72.24 o
  -2   4   3     5118.53     4977.77    115.57 o
  -1   4   3      633.21      626.78     34.87 o
   0   4   3     2202.13     2101.42     59.13 o
   1   4   3       16.19       27.57     21.70 o
   2   4   3      424.64      429.24     28.69 o
   3   4   3     1171.46     1210.41     45.37 o
   4   4   3     1108.06     1135.17     45.85 o
   5   4   3     2176.18     2211.83     68.78 o
   6   4   3     2405.16     2409.50     72.93 o
   7   4   3     1625.84     1669.13     67.19 o
   8   4   3     1506.89     1676.74     71.10 o
   9   4   3     2203.69     2235.08     99.13 o
  10   4   3      505.09      349.21     99.96 o
 -12   5   3        5.88      166.91     78.72 o
 -11   5   3       24.73       83.01     52.35 o
 -10   5   3      150.22      144.06     44.28 o
  -9   5   3      195.33      213.06     35.38 o
  -8   5   3     3240.51     3321.04     83.76 o
  -7   5   3     4865.13     4836.13     97.66 o
  -6   5   3     6124.94     6370.95    112.34 o
  -5   5   3        5.99       12.64     30.24 o
  -4   5   3        1.69       -8.04     25.97 o
  -3   5   3     4368.61     4449.80    115.31 o
  -2   5   3     2987.14     3098.19    125.38 o
  -1   5   3     1433.89     1397.74     59.29 o
   0   5   3      475.34      466.28     33.58 o
   1   5   3      177.93      119.55     27.20 o
   2   5   3      546.99      512.81     38.55 o
   3   5   3       13.56       -8.85     24.36 o
   4   5   3     1591.36     1517.24     58.11 o
   5   5   3     1648.80     1583.73     70.48 o
   6   5   3      940.89      962.61     52.25 o
   7   5   3     3009.48     3164.74     88.73 o
   8   5   3      941.61     1009.20     70.16 o
   9   5   3      159.22      108.16     64.27 o
 -11   6   3      625.02      583.80     72.61 o
 -10   6   3      247.84      225.17     44.86 o
  -9   6   3      313.65      262.41     46.66 o
  -8   6   3       33.81       52.60     30.43 o
  -7   6   3      710.97      723.89     44.18 o
  -6   6   3     1761.88     1885.24     70.79 o
  -5   6   3        4.32      -18.99     30.92 o
  -4   6   3       32.93       48.29     33.61 o
  -3   6   3     1503.50     1516.92    111.32 o
  -2   6   3     3098.78     3010.39     80.61 o
  -1   6   3     4067.74     3920.13     76.92 o
   0   6   3      622.99      554.65     61.00 o
   1   6   3      127.76      118.62     43.58 o
   2   6   3      641.01      663.12     44.43 o
   3   6   3     1047.59     1009.56     53.73 o
   4   6   3      710.16      597.13     48.73 o
   5   6   3      388.78      411.53     41.41 o
   6   6   3      443.14      447.95     84.67 o
   7   6   3     1244.76     1253.75    111.82 o
   8   6   3      125.32      104.39     60.83 o
   9   6   3       23.31        1.59    147.70 o
 -11   7   3      497.48      440.89     68.67 o
 -10   7   3     1007.94      842.98    103.34 o
  -9   7   3     1214.17     1222.50     70.40 o
  -8   7   3       44.83       12.02     38.73 o
  -7   7   3       85.88       98.49     32.76 o
  -6   7   3       37.62       24.33     29.61 o
  -5   7   3      539.69      535.01     60.81 o
  -4   7   3      524.12      421.69     50.05 o
  -3   7   3     1353.51     1405.90     81.48 o
  -2   7   3     4988.28     5064.40    110.34 o
  -1   7   3     4265.25     4296.89     82.18 o
   0   7   3     2127.47     2006.02     73.70 o
   1   7   3     1220.92     1221.10     63.12 o
   2   7   3       73.72       30.32     42.73 o
   3   7   3     2008.08     2102.70     78.71 o
   4   7   3     3084.61     2983.98     94.30 o
   5   7   3       81.71       57.01     39.59 o
   6   7   3       85.34       16.33     41.03 o
   7   7   3      298.17      334.59     70.39 o
   8   7   3      400.46      587.20     84.26 o
 -10   8   3      951.77      813.99    110.10 o
  -9   8   3      221.30      206.54     46.70 o
  -8   8   3      168.02      143.42     43.52 o
  -7   8   3      312.14      325.42     46.67 o
  -6   8   3      149.40      164.25     35.40 o
  -5   8   3       30.31       69.03     54.24 o
  -4   8   3        3.42       59.63     40.84 o
  -3   8   3      692.07      689.70    159.33 o
  -2   8   3       96.05       80.81     40.33 o
  -1   8   3     1084.11     1157.51     46.94 o
   0   8   3     1680.04     1574.57     85.73 o
   1   8   3      101.05      145.06     36.15 o
   2   8   3       99.41      103.02     36.36 o
   3   8   3      503.35      519.39     48.49 o
   4   8   3      446.73      474.89     51.71 o
   5   8   3      353.06      383.64     66.22 o
   6   8   3       82.55       85.79     59.29 o
   7   8   3      413.85      400.61    111.99 o
  -9   9   3      369.77      409.50     69.47 o
  -8   9   3      141.63       85.50     56.51 o
  -7   9   3      739.33      814.12     62.96 o
  -6   9   3     2578.62     2873.73    101.50 o
  -5   9   3     1001.56     1056.00     77.56 o
  -4   9   3       24.70       54.12     37.33 o
  -3   9   3        0.59      -64.59     32.29 o
  -2   9   3        1.06       -2.10     35.95 o
  -1   9   3        3.97      -22.07     33.35 o
   0   9   3        1.99       17.40     36.19 o
   1   9   3      557.11      571.42     85.52 o
   2   9   3     1032.16      903.55     74.37 o
   3   9   3      682.49      748.35    104.01 o
   4   9   3      551.14      577.83     70.49 o
   5   9   3      764.57      794.27    137.29 o
   6   9   3      518.05      486.96     76.88 o
  -8  10   3       24.40      -64.97     58.11 o
  -7  10   3      877.58     1010.32     91.36 o
  -6  10   3     1486.82     1388.35    100.22 o
  -5  10   3     1487.67     1467.18    194.23 o
  -4  10   3      564.08      686.71     68.62 o
  -3  10   3       42.92      -98.20     63.57 o
  -2  10   3       17.65      -38.75     46.11 o
  -1  10   3      163.18      177.19     53.58 o
   0  10   3       42.47      156.34     51.75 o
   1  10   3      361.77      324.62     59.14 o
   2  10   3      355.27      364.55     62.58 o
   3  10   3     1315.04     1236.66    112.13 o
   4  10   3      702.18      806.83     81.93 o
   5  10   3      289.12      141.73     67.76 o
  -7  11   3      285.09      248.98     61.06 o
  -6  11   3      755.23      736.79     85.65 o
  -5  11   3     1342.43     1257.91    131.74 o
  -4  11   3      562.61      657.90    106.04 o
  -3  11   3      100.42      112.26     76.29 o
  -2  11   3      237.22      175.02     81.16 o
  -1  11   3      304.37      159.63     57.56 o
   0  11   3      484.62      530.56     70.36 o
   1  11   3      464.08      450.54     69.23 o
   2  11   3       24.58      -49.72     54.13 o
   3  11   3      207.80      147.71    106.31 o
  -3  12   3     1108.98     1022.02    124.71 o
  -2  12   3      214.54      250.50     93.60 o
  -1  12   3      621.47      684.81     81.44 o
   0  12   3      899.72      746.08     82.44 o
  -2 -13   4     1198.58     1174.05    121.19 o
  -1 -13   4      358.15      266.42     56.22 o
   0 -13   4      165.76      177.49     61.68 o
   1 -13   4      374.18      539.36     68.56 o
   2 -13   4      396.35      405.27     91.16 o
   3 -13   4      451.51      598.67     68.90 o
   4 -13   4      110.02      147.02     56.12 o
  -4 -12   4       11.60       -7.72     52.89 o
  -3 -12   4      205.51      172.20     55.07 o
  -2 -12   4      695.36      641.67     92.79 o
  -1 -12   4       26.72       60.30     37.40 o
   0 -12   4        0.81      -28.30     35.33 o
   1 -12   4        3.91       86.16     37.32 o
   2 -12   4      212.37      174.83     56.60 o
   3 -12   4     1315.67     1609.04    137.96 o
   4 -12   4      183.20      189.88     54.81 o
   5 -12   4        4.17       38.74    104.15 o
   6 -12   4        5.19       82.76     57.19 o
   7 -12   4        9.86        6.85     56.78 o
  -6 -11   4      626.20      547.61     71.52 o
  -5 -11   4      664.28      722.22     73.89 o
  -4 -11   4       21.67        0.52     48.28 o
  -3 -11   4       48.96       16.26     68.17 o
  -2 -11   4      159.88      116.45     46.19 o
  -1 -11   4      647.53      590.40     48.87 o
   0 -11   4        0.96       55.18     41.57 o
   1 -11   4       15.81       56.57     35.35 o
   2 -11   4      833.58      873.71     75.32 o
   3 -11   4     1457.84     1526.52    163.53 o
   4 -11   4     1402.43     1632.78    152.03 o
   5 -11   4      912.56      862.20    231.56 o
   6 -11   4       35.53       86.28     62.08 o
   7 -11   4      164.84      229.44     60.35 o
   8 -11   4      346.10      259.75     64.40 o
  -7 -10   4      524.46      555.99    113.48 o
  -6 -10   4      171.74      132.35     55.74 o
  -5 -10   4       74.71       37.25     59.11 o
  -4 -10   4      389.52      445.91     57.67 o
  -3 -10   4      151.14      166.39     45.61 o
  -2 -10   4      147.07      195.12     59.24 o
  -1 -10   4      137.12      109.32     44.43 o
   0 -10   4     1598.95     1563.66    112.97 o
   1 -10   4     1454.59     1526.82     73.38 o
   2 -10   4       61.19       37.06     33.45 o
   3 -10   4     1626.54     1725.23    122.27 o
   4 -10   4     1985.32     1947.05     95.40 o
   5 -10   4      636.25      525.28     60.25 o
   6 -10   4      279.69      297.97     68.85 o
   7 -10   4      186.33      179.52     61.14 o
   8 -10   4      153.93      130.03     58.08 o
   9 -10   4      957.24      824.09    206.54 o
  -8  -9   4      360.08      310.03     67.14 o
  -7  -9   4     1097.53     1036.65     83.17 o
  -6  -9   4      271.66      223.78    119.16 o
  -5  -9   4      617.55      778.05     78.86 o
  -4  -9   4      441.85      333.01     50.69 o
  -3  -9   4      372.54      394.08     94.28 o
  -2  -9   4      102.53       95.14     31.98 o
  -1  -9   4      360.01      344.01     36.66 o
   0  -9   4      385.03      437.62     38.79 o
   1  -9   4        1.81        3.05     34.00 o
   2  -9   4       18.05       -0.07     28.56 o
   3  -9   4      231.48      310.03     46.02 o
   4  -9   4      221.85      221.33     45.00 o
   5  -9   4     1027.54     1007.26     72.50 o
   6  -9   4      464.02      449.49     72.36 o
   7  -9   4       70.67       74.72     49.88 o
   8  -9   4      761.81      750.87    111.32 o
   9  -9   4      949.12      821.97     83.04 o
  10  -9   4      742.36      585.26     81.98 o
  -9  -8   4       27.46       -2.43     59.49 o
  -8  -8   4       91.21       66.71    135.66 o
  -7  -8   4      870.60      802.21     75.34 o
  -6  -8   4     2582.40     2826.90    117.95 o
  -5  -8   4     1921.39     1879.67     91.24 o
  -4  -8   4      410.87      459.58    122.14 o
  -3  -8   4     2262.69     2394.55     87.70 o
  -2  -8   4     1595.84     1624.13     59.92 o
  -1  -8   4     2711.45     2795.66    108.43 o
   0  -8   4     6118.99     6272.13    113.48 o
   1  -8   4      555.13      642.72     37.84 o
   2  -8   4      129.87      121.66     29.42 o
   3  -8   4       18.61       40.21     36.18 o
   4  -8   4       85.83       58.01     37.68 o
   5  -8   4      163.11      128.72     64.79 o
   6  -8   4      403.26      423.15     55.21 o
   7  -8   4     2385.57     2356.01    107.19 o
   8  -8   4     1444.90     1572.51     97.74 o
   9  -8   4     1196.63     1147.49    126.60 o
  10  -8   4     2039.24     1787.71    241.44 o
  -9  -7   4      451.16      408.82     70.77 o
  -8  -7   4      536.43      497.85     85.48 o
  -7  -7   4      241.76      158.31     54.01 o
  -6  -7   4      541.78      625.86    119.57 o
  -5  -7   4     1152.45     1228.59     72.66 o
  -4  -7   4      398.96      396.38     46.02 o
  -3  -7   4       28.65       70.55     33.42 o
  -2  -7   4      571.22      544.25     35.61 o
  -1  -7   4     7391.39     7204.08    159.96 o
   0  -7   4     2432.06     2468.60     61.57 o
   1  -7   4      366.77      392.41     29.04 o
   2  -7   4      950.33     1001.98     62.94 o
   3  -7   4       18.47      -11.33     31.07 o
   4  -7   4      355.97      343.97     80.61 o
   5  -7   4      468.34      446.73     51.43 o
   6  -7   4      205.51      205.95     66.82 o
   7  -7   4      453.66      406.12     56.72 o
   8  -7   4      625.05      487.11     65.22 o
   9  -7   4      824.81      836.03     82.04 o
  10  -7   4      268.22      248.86     66.38 o
  11  -7   4      431.95      400.87     75.72 o
 -10  -6   4      662.64      796.44     86.69 o
  -9  -6   4     2455.05     2288.11    115.05 o
  -8  -6   4     3119.40     3038.45    121.25 o
  -7  -6   4     1518.00     1423.39     90.62 o
  -6  -6   4       17.73       -9.34     34.72 o
  -5  -6   4     1080.76     1099.08     56.08 o
  -4  -6   4       62.79      104.52     40.77 o
  -3  -6   4        0.90       11.78     26.30 o
  -2  -6   4      374.62      378.89     20.67 o
  -1  -6   4     1713.98     1568.47     61.46 o
   0  -6   4     6867.28     6468.88    104.85 o
   1  -6   4     2228.94     2095.97     54.20 o
   2  -6   4      831.34      834.97     51.54 o
   3  -6   4     3238.68     3146.82    188.14 o
   4  -6   4     3182.60     2999.30     98.66 o
   5  -6   4     2500.49     2436.93    214.93 o
   6  -6   4     2084.51     1997.26     94.89 o
   7  -6   4        1.75        1.22     42.18 o
   8  -6   4     1307.45     1328.51    117.95 o
   9  -6   4      315.72      294.05     82.51 o
  10  -6   4        0.76     -102.80     62.76 o
  11  -6   4       84.54      186.12     88.46 o
 -11  -5   4     1535.48     1495.74    108.57 o
 -10  -5   4     1187.14     1280.00     97.06 o
  -9  -5   4       63.65      106.40     45.95 o
  -8  -5   4     1172.70     1037.57     65.53 o
  -7  -5   4      388.83      455.06     47.61 o
  -6  -5   4       86.60      101.65     35.73 o
  -5  -5   4      224.79      202.93     35.03 o
  -4  -5   4       44.05       69.68     30.44 o
  -3  -5   4      593.42      575.67     28.39 o
  -2  -5   4      421.68      422.08     17.73 o
  -1  -5   4     2021.82     1779.63     40.91 o
   0  -5   4     4532.98     4102.30     54.80 o
   1  -5   4     2214.89     2006.86     49.03 o
   2  -5   4     2204.60     2109.78     49.59 o
   3  -5   4     1092.41     1004.12     77.37 o
   4  -5   4       69.67       49.62     21.39 o
   5  -5   4     3136.92     3000.14     76.24 o
   6  -5   4     3622.17     3628.99     97.43 o
   7  -5   4        4.52      -47.61     53.56 o
   8  -5   4       39.53        8.66     58.70 o
   9  -5   4      252.75      459.88     91.16 o
  10  -5   4      100.35      104.15     76.56 o
  11  -5   4       58.97       74.66     83.86 o
 -11  -4   4      522.00      453.93    110.56 o
 -10  -4   4      670.83      583.24     64.46 o
  -9  -4   4      316.18      225.08     47.03 o
  -8  -4   4      106.46       78.23     63.01 o
  -7  -4   4       52.30       63.48     36.04 o
  -6  -4   4     1774.95     1892.23     75.27 o
  -5  -4   4     1496.25     1468.80     67.71 o
  -4  -4   4     1142.99     1057.95     50.65 o
  -3  -4   4     1897.71     1786.53     38.80 o
  -2  -4   4      528.72      516.85     18.50 o
  -1  -4   4       15.81       33.31     30.03 o
   0  -4   4      214.60      167.48     32.77 o
   1  -4   4     1044.02      892.98     40.36 o
   2  -4   4      983.74      937.18     35.77 o
   3  -4   4        4.94      -13.47     25.32 o
   4  -4   4     1190.08     1201.87     42.91 o
   5  -4   4     1484.16     1508.69     49.67 o
   6  -4   4     2517.40     2554.97     73.22 o
   7  -4   4     3177.93     3267.14    119.57 o
   8  -4   4      711.60      745.14     62.91 o
   9  -4   4      222.17      213.44     77.91 o
  10  -4   4     1139.94     1160.52    125.79 o
  11  -4   4      232.44      191.80     89.81 o
 -11  -3   4       68.76       81.97     47.95 o
 -10  -3   4     2273.31     2276.08     95.32 o
  -9  -3   4     1161.41     1116.90     68.38 o
  -8  -3   4      874.82      862.76     58.09 o
  -7  -3   4     2460.76     2486.83     83.67 o
  -6  -3   4     2424.43     2465.06     62.16 o
  -5  -3   4     4865.88     4641.09     79.88 o
  -4  -3   4    10960.12    10661.66    154.74 o
  -3  -3   4     1780.46     1588.73     38.52 o
  -2  -3   4      934.11      893.36     23.02 o
  -1  -3   4     1967.41     1881.62     91.03 o
   0  -3   4      216.91      231.49     39.36 o
   1  -3   4        6.62       24.10     25.63 o
   2  -3   4      117.11      147.18     14.02 o
   3  -3   4     2994.92     3058.99     64.94 o
   4  -3   4     2973.83     3235.54     65.37 o
   5  -3   4     6017.89     6650.33    117.68 o
   6  -3   4     8458.65     9024.48    153.25 o
   7  -3   4     1854.19     1847.12    130.91 o
   8  -3   4     2391.63     2503.57    132.42 o
   9  -3   4     1445.45     1623.12     93.52 o
  10  -3   4      440.09      513.60     72.48 o
  11  -3   4     1183.22     1355.40    166.50 o
 -12  -2   4      927.92      919.22    165.96 o
 -11  -2   4       67.02        8.01     46.33 o
 -10  -2   4      201.64      206.88     62.37 o
  -9  -2   4     1304.80     1302.46     70.93 o
  -8  -2   4     2323.13     2215.88     85.77 o
  -7  -2   4       91.83       92.32     27.13 o
  -6  -2   4       47.05       79.28     19.81 o
  -5  -2   4     6613.71     7055.76     93.68 o
  -4  -2   4     5245.07     5406.90     82.99 o
  -3  -2   4     3890.22     4010.58     65.62 o
  -2  -2   4     1299.17     1202.13     64.64 o
  -1  -2   4      240.64      242.58     33.05 o
   0  -2   4     3690.34     3562.58     89.52 o
   1  -2   4     1423.06     1281.68     43.85 o
   2  -2   4       14.19       24.77     14.56 o
   3  -2   4      609.97      713.60     27.93 o
   4  -2   4      838.90      958.82     38.97 o
   5  -2   4     1553.49     1617.97     57.45 o
   6  -2   4      348.15      407.54     52.38 o
   7  -2   4        3.95        3.50     28.83 o
   8  -2   4     1635.13     1724.15     66.13 o
   9  -2   4     1042.33     1117.98     67.64 o
  10  -2   4      709.07      769.38    148.51 o
  11  -2   4      475.20      462.41     75.65 o
 -12  -1   4     1221.42     1124.52     99.23 o
 -11  -1   4     3310.17     3177.20    140.22 o
 -10  -1   4     1010.37     1052.56     67.84 o
  -9  -1   4       47.40       60.05     37.74 o
  -8  -1   4        1.10       -0.67     26.61 o
  -7  -1   4       79.38       91.56     22.27 o
  -6  -1   4      675.42      702.41     31.35 o
  -5  -1   4      104.23      130.57     18.81 o
  -4  -1   4    12345.36    13487.97    153.58 o
  -3  -1   4     9891.08     9900.77    126.68 o
  -2  -1   4     3536.34     3465.99     65.19 o
  -1  -1   4     2110.63     1956.61     35.33 o
   0  -1   4     6380.30     5768.68     61.82 o
   1  -1   4     4782.71     4572.74     48.72 o
   2  -1   4    16033.67    15688.77    155.83 o
   3  -1   4     3119.41     2983.25     50.89 o
   4  -1   4      233.31      263.12     22.81 o
   5  -1   4      201.89      243.25     25.60 o
   6  -1   4       60.18       73.39     24.59 o
   7  -1   4       85.74       88.26     28.79 o
   8  -1   4        4.11      -11.54     28.20 o
   9  -1   4     2131.04     2011.01     85.34 o
  10  -1   4     4092.19     3804.37    113.87 o
  11  -1   4      707.18      751.86     85.20 o
 -12   0   4     2259.54     2042.05    157.31 o
 -11   0   4      963.42      823.53     65.78 o
 -10   0   4      216.52      218.13     44.37 o
  -9   0   4     1319.78     1396.20     59.78 o
  -8   0   4     1183.11     1359.88     56.38 o
  -7   0   4      178.00      165.96     28.38 o
  -6   0   4      311.32      322.60     32.76 o
  -5   0   4      353.22      396.52     27.49 o
  -4   0   4     3624.97     3703.75     78.89 o
  -3   0   4     1685.73     1482.49     48.25 o
  -2   0   4     7384.79     7436.60    124.73 o
  -1   0   4     1281.50     1151.81     60.62 o
   0   0   4      120.32       83.87     12.88 o
   1   0   4     8987.90     8519.81     89.92 o
   2   0   4    17054.42    17268.41    187.45 o
   3   0   4     1424.49     1362.97     37.84 o
   4   0   4      425.17      436.19     37.06 o
   5   0   4      146.48      134.76     24.89 o
   6   0   4      191.09      195.37     29.06 o
   7   0   4     1479.94     1558.54     81.33 o
   8   0   4      139.88      185.18     34.40 o
   9   0   4     1351.55     1381.04     64.24 o
  10   0   4     1580.10     1703.77     87.51 o
  11   0   4     2538.11     2204.76    100.78 o
 -12   1   4      428.03      421.61     88.59 o
 -11   1   4      295.22      352.07     55.70 o
 -10   1   4     1149.08     1226.64     70.12 o
  -9   1   4     1350.57     1339.42     68.26 o
  -8   1   4     2358.40     2448.61    119.68 o
  -7   1   4     2854.52     2861.29    103.94 o
  -6   1   4      447.53      487.97     32.92 o
  -5   1   4      371.97      327.32     26.83 o
  -4   1   4     4173.66     4429.47     97.17 o
  -3   1   4     2289.14     2681.48     64.32 o
  -2   1   4      201.74      241.35     23.14 o
  -1   1   4       17.79       -0.43     17.52 o
   0   1   4     4886.70     4518.23     61.45 o
   1   1   4     1680.18     1712.46     35.70 o
   2   1   4     8000.40     8133.60     98.33 o
   3   1   4     5469.39     5157.61     73.45 o
   4   1   4       60.52       74.38     21.49 o
   5   1   4      927.62      949.49     46.89 o
   6   1   4     1877.96     1805.38     82.54 o
   7   1   4     1743.81     1614.44     64.08 o
   8   1   4      890.88      978.92     72.78 o
   9   1   4      332.12      326.54     43.80 o
  10   1   4      138.79      165.64     54.37 o
  11   1   4      479.55      488.45     64.29 o
 -12   2   4       83.37      227.91     84.00 o
 -11   2   4      376.27      372.58     73.75 o
 -10   2   4      396.04      398.43     49.28 o
  -9   2   4     2386.36     2353.93     93.79 o
  -8   2   4     8733.67     9135.21    146.90 o
  -7   2   4     2502.04     2584.41     70.34 o
  -6   2   4     2592.38     2734.18     70.32 o
  -5   2   4     3333.82     3448.36     83.16 o
  -4   2   4        1.22       18.94     25.76 o
  -3   2   4     2808.17     2931.71     69.20 o
  -2   2   4      396.05      442.46     36.57 o
  -1   2   4      128.15       95.13     21.45 o
   0   2   4     1142.02     1110.94     47.74 o
   1   2   4     1785.94     1692.16     44.98 o
   2   2   4     6884.42     6727.61     99.82 o
   3   2   4     7249.60     7190.23     93.95 o
   4   2   4     6518.40     6394.61     95.08 o
   5   2   4     5422.04     4969.83     93.02 o
   6   2   4      719.13      765.66     43.93 o
   7   2   4     1958.32     1989.92     70.75 o
   8   2   4     2921.69     2913.23    112.92 o
   9   2   4      801.96      869.76     56.11 o
  10   2   4      167.16      179.11     51.61 o
  11   2   4        7.31      -72.21     59.61 o
 -12   3   4      395.06      421.02     72.23 o
 -11   3   4      395.12      394.60     53.30 o
 -10   3   4      115.86      121.41     40.93 o
  -9   3   4      359.73      446.59     64.31 o
  -8   3   4     2160.34     2200.97     70.63 o
  -7   3   4     4221.70     4182.17     94.80 o
  -6   3   4     1529.93     1681.58     59.03 o
  -5   3   4        4.62       25.54     25.78 o
  -4   3   4       85.26       99.58     27.98 o
  -3   3   4     2910.89     2608.80     74.71 o
  -2   3   4      481.65      440.62     32.25 o
  -1   3   4     1018.85      958.33     45.63 o
   0   3   4        5.40       14.70     21.38 o
   1   3   4      950.04      901.46     35.98 o
   2   3   4      212.99      221.63     24.19 o
   3   3   4      501.09      527.06     31.91 o
   4   3   4     1518.84     1630.80     65.36 o
   5   3   4     3152.65     3255.43    103.20 o
   6   3   4      973.41      936.35     48.98 o
   7   3   4     1091.80     1146.81     55.98 o
   8   3   4      323.88      367.42     43.21 o
   9   3   4      506.21      488.28     51.03 o
  10   3   4      250.14       93.19     91.03 o
 -12   4   4       85.68      106.89     59.38 o
 -11   4   4      115.73      180.57     55.86 o
 -10   4   4      391.75      354.10     49.58 o
  -9   4   4      427.58      490.72     42.43 o
  -8   4   4      692.22      761.17     45.68 o
  -7   4   4     1306.67     1363.63     56.71 o
  -6   4   4      844.81      882.87     52.65 o
  -5   4   4     1783.27     1788.22     68.83 o
  -4   4   4      752.62      745.82     42.70 o
  -3   4   4     3832.95     3840.33     88.84 o
  -2   4   4    11429.75    10651.85    205.04 o
  -1   4   4     7129.47     6840.27    119.62 o
   0   4   4      824.79      823.08     40.31 o
   1   4   4     1602.24     1637.08     58.16 o
   2   4   4      225.17      245.53     27.41 o
   3   4   4      803.44      851.31     40.46 o
   4   4   4     3650.48     3534.88     91.88 o
   5   4   4      299.19      277.63     35.61 o
   6   4   4     2254.67     2319.68     73.95 o
   7   4   4      815.63      831.03     78.99 o
   8   4   4     1134.61     1083.20     62.62 o
   9   4   4      608.83      543.47     62.70 o
  10   4   4      488.11      443.40     78.51 o
 -11   5   4      238.77      285.14     63.17 o
 -10   5   4      793.84      713.67     57.87 o
  -9   5   4      319.54      247.58     37.55 o
  -8   5   4      288.92      285.40     39.63 o
  -7   5   4       61.85       76.20     29.65 o
  -6   5   4      772.72      808.85     55.60 o
  -5   5   4     1881.73     1845.10     72.28 o
  -4   5   4      169.36      176.71     32.80 o
  -3   5   4     3048.62     3091.25    100.23 o
  -2   5   4     4731.15     4682.94    141.75 o
  -1   5   4     5048.23     5019.12    102.01 o
   0   5   4     2535.89     2459.33    171.47 o
   1   5   4       24.63        6.57     26.58 o
   2   5   4        2.88      -32.76     26.99 o
   3   5   4     1292.10     1382.77     67.86 o
   4   5   4      563.88      657.89     44.75 o
   5   5   4       75.76       -3.16     30.70 o
   6   5   4      361.09      330.14     41.36 o
   7   5   4     2609.88     2587.63     85.32 o
   8   5   4      752.91      802.38     66.93 o
   9   5   4        9.29       20.84     49.59 o
 -11   6   4     2727.68     2785.79    179.35 o
 -10   6   4      422.65      463.33     46.74 o
  -9   6   4      496.54      469.48     43.62 o
  -8   6   4      940.41      956.30     52.21 o
  -7   6   4       28.45       59.12     31.18 o
  -6   6   4      289.87      270.70     47.27 o
  -5   6   4      322.77      315.88     78.72 o
  -4   6   4        3.97       21.33     31.73 o
  -3   6   4      125.12      111.91     37.28 o
  -2   6   4      905.21      789.02     57.67 o
  -1   6   4     2951.37     3057.60    118.33 o
   0   6   4      682.25      690.54     45.32 o
   1   6   4       39.58       44.66     31.19 o
   2   6   4      369.92      441.54     41.83 o
   3   6   4     1527.05     1557.19    123.29 o
   4   6   4     1818.09     1958.34     79.75 o
   5   6   4      582.18      636.27     47.95 o
   6   6   4        4.50       39.39     41.43 o
   7   6   4       76.88       14.04     65.04 o
   8   6   4        8.43      -31.54     58.99 o
 -10   7   4     1724.26     1692.11    142.50 o
  -9   7   4      766.68      733.96     63.24 o
  -8   7   4      140.32      124.48     35.87 o
  -7   7   4     1387.99     1408.86     61.47 o
  -6   7   4      767.28      909.77     60.11 o
  -5   7   4        0.57      -66.17     52.56 o
  -4   7   4      269.81      222.73     45.61 o
  -3   7   4       43.69       68.34     39.32 o
  -2   7   4     1005.33     1188.00    142.86 o
  -1   7   4      235.54      274.06     28.89 o
   0   7   4     1279.59     1331.12     79.93 o
   1   7   4     4626.75     4556.33    107.79 o
   2   7   4     1332.69     1381.90     66.60 o
   3   7   4      788.22      764.02     54.45 o
   4   7   4     1335.52     1277.55     67.75 o
   5   7   4      514.64      515.85     55.16 o
   6   7   4      593.57      646.86     99.20 o
   7   7   4      360.47      389.91     98.87 o
   8   7   4       22.87       76.93     68.24 o
 -10   8   4      451.54      358.47     66.73 o
  -9   8   4      108.56      125.74     45.93 o
  -8   8   4       96.13      108.40     53.20 o
  -7   8   4      679.45      715.71     50.60 o
  -6   8   4     1445.05     1401.73     89.37 o
  -5   8   4     1026.28     1102.46     66.14 o
  -4   8   4       99.30       60.78     42.93 o
  -3   8   4      312.67      269.04     49.64 o
  -2   8   4       12.66       20.84     37.99 o
  -1   8   4      147.44      159.39     75.10 o
   0   8   4       24.45       58.02     48.94 o
   1   8   4      159.20      185.21     55.37 o
   2   8   4     1334.59     1260.86     68.10 o
   3   8   4     1021.56     1100.55     65.12 o
   4   8   4       90.34      138.48     46.17 o
   5   8   4      923.62      970.89     85.12 o
   6   8   4      775.68      709.16     89.54 o
   7   8   4      202.29       80.27     69.11 o
  -9   9   4       72.72      100.01     61.50 o
  -8   9   4      233.58      272.35     66.00 o
  -7   9   4      612.50      595.24     88.52 o
  -6   9   4     3450.56     4001.12    124.93 o
  -5   9   4     2940.21     3442.02    110.93 o
  -4   9   4      826.71      882.87     72.58 o
  -3   9   4      821.35      888.92     74.80 o
  -2   9   4      244.95      188.53     55.59 o
  -1   9   4      624.56      558.93     52.74 o
   0   9   4     1566.22     1768.53     88.54 o
   1   9   4       60.23       49.96     39.81 o
   2   9   4       77.08       62.56     40.60 o
   3   9   4      548.91      491.38     68.50 o
   4   9   4      777.95      806.00     79.30 o
   5   9   4      419.32      352.01     68.58 o
   6   9   4      338.71      224.24     71.99 o
  -8  10   4        0.53      -16.39     82.91 o
  -7  10   4      374.38      381.80     73.70 o
  -6  10   4      664.61      750.98     84.62 o
  -5  10   4     1317.70     1233.06     96.85 o
  -4  10   4     1606.54     2160.08    166.91 o
  -3  10   4      421.97      459.07     92.25 o
  -2  10   4      367.63      373.86     87.38 o
  -1  10   4      902.29      934.45    159.88 o
   0  10   4      444.42      462.77     66.03 o
   1  10   4      112.18       85.28     56.02 o
   2  10   4       57.19      -11.83     67.22 o
   3  10   4      488.60      550.50    105.10 o
   4  10   4      368.37      339.73    124.57 o
  -6  11   4        0.11      -25.64    102.12 o
  -5  11   4      452.40      463.13    105.77 o
  -4  11   4      394.16      428.77     99.55 o
  -3  11   4       86.21       93.60     79.26 o
  -2  11   4        3.96      -28.40     74.12 o
  -1  11   4      168.15      134.95     60.54 o
   0  11   4     1165.77     1215.56    145.81 o
   1  11   4      856.78      936.63     86.53 o
   2  11   4      366.26      296.75     67.62 o
  -2 -13   5      415.78      349.24     85.21 o
  -1 -13   5      119.42       24.58     62.76 o
   0 -13   5       54.02       69.06     40.15 o
   1 -13   5      885.38      943.25     79.24 o
   2 -13   5      504.17      501.97     64.93 o
   3 -13   5      620.39      671.20    196.26 o
   4 -13   5      728.26      838.73    196.53 o
  -4 -12   5       78.19       23.64     81.29 o
  -3 -12   5        0.08        4.24     48.83 o
  -2 -12   5       34.10       34.88     46.32 o
  -1 -12   5      398.78      412.10     59.96 o
   0 -12   5      140.81      123.52     38.28 o
   1 -12   5       24.89       61.57     36.92 o
   2 -12   5       58.74      138.09     49.45 o
   3 -12   5      920.09      847.49     71.75 o
   4 -12   5      853.46      804.98     72.65 o
   5 -12   5      214.67       82.34     53.91 o
   6 -12   5       32.89       63.60     55.85 o
  -6 -11   5      841.20      777.87     75.87 o
  -5 -11   5      633.22      598.42     69.89 o
  -4 -11   5      206.42       97.28    102.26 o
  -3 -11   5      641.97      618.77     61.88 o
  -2 -11   5      577.55      554.61     56.90 o
  -1 -11   5       35.70       32.01     33.10 o
   0 -11   5       16.72       51.22     33.30 o
   1 -11   5        5.27       -1.79     36.45 o
   2 -11   5      154.29      126.71     37.98 o
   3 -11   5      316.98      335.55     54.73 o
   4 -11   5     1329.27     1391.03    106.85 o
   5 -11   5     1196.47     1024.77     79.03 o
   6 -11   5      160.83       84.67     52.75 o
   7 -11   5      597.63      613.89     72.90 o
   8 -11   5     1171.05      926.70     86.16 o
  -7 -10   5     1089.06     1014.07    102.93 o
  -6 -10   5     1281.70     1276.04     85.46 o
  -5 -10   5      348.05      331.42     57.56 o
  -4 -10   5      263.01      329.23     57.35 o
  -3 -10   5      277.22      214.47     48.15 o
  -2 -10   5      323.06      378.94     67.38 o
  -1 -10   5      734.65      834.04    118.99 o
   0 -10   5      694.39      700.14     45.36 o
   1 -10   5        0.01       30.65     30.90 o
   2 -10   5        1.95       65.16     32.02 o
   3 -10   5      437.58      308.95     49.58 o
   4 -10   5      486.20      451.09     87.24 o
   5 -10   5      160.52      173.25     51.74 o
   6 -10   5      979.60      991.83     77.02 o
   7 -10   5      641.70      572.51     69.67 o
   8 -10   5      265.73      219.89     67.36 o
   9 -10   5      581.30      431.27     71.67 o
  -8  -9   5      502.67      557.71     77.28 o
  -7  -9   5       31.17      -26.93     65.47 o
  -6  -9   5      278.04      329.46    112.67 o
  -5  -9   5      970.70      976.41     70.56 o
  -4  -9   5      149.26       72.45     42.25 o
  -3  -9   5       33.12       45.56     37.29 o
  -2  -9   5     1708.07     1820.82     94.44 o
  -1  -9   5     1469.35     1611.51     61.13 o
   0  -9   5     2215.86     2259.10     66.73 o
   1  -9   5     1427.55     1507.91     58.37 o
   2  -9   5      190.64      242.32     33.52 o
   3  -9   5      441.46      422.34     49.46 o
   4  -9   5      872.05      783.40     62.59 o
   5  -9   5      228.74      174.42     48.61 o
   6  -9   5       17.26       17.62     45.17 o
   7  -9   5      455.12      296.12     59.03 o
   8  -9   5      754.67      667.60     74.67 o
   9  -9   5      344.93      244.36     64.36 o
  -9  -8   5      324.20      271.04     65.02 o
  -8  -8   5     1393.33     1305.21     91.52 o
  -7  -8   5      174.69      138.55    129.31 o
  -6  -8   5      781.08      840.57     69.05 o
  -5  -8   5      295.19      296.66     47.92 o
  -4  -8   5       64.59       54.61     56.00 o
  -3  -8   5      708.79      684.33     73.31 o
  -2  -8   5     1581.91     1564.91     83.92 o
  -1  -8   5     3577.52     3655.40     80.89 o
   0  -8   5     6270.22     6504.96    115.06 o
   1  -8   5      712.76      716.68     38.15 o
   2  -8   5       11.46       11.45     34.64 o
   3  -8   5     1201.62     1102.15     68.00 o
   4  -8   5     1322.00     1178.25     72.43 o
   5  -8   5      799.42      821.08     63.37 o
   6  -8   5      368.53      281.92     52.65 o
   7  -8   5     1004.36      927.82     80.21 o
   8  -8   5     1927.95     1741.04    103.03 o
   9  -8   5      555.23      432.40     92.25 o
  10  -8   5      562.98      458.34     95.63 o
  -9  -7   5      246.12      251.04     63.38 o
  -8  -7   5      211.00      237.16     57.57 o
  -7  -7   5      113.53       70.24     47.24 o
  -6  -7   5      177.37      253.89     50.50 o
  -5  -7   5        4.78       19.11     34.79 o
  -4  -7   5       73.20       22.77     44.77 o
  -3  -7   5      185.94      204.43     42.88 o
  -2  -7   5       18.86       25.25     24.55 o
  -1  -7   5      444.84      451.02     29.40 o
   0  -7   5     1396.30     1376.11     45.56 o
   1  -7   5     2058.28     2014.80     47.33 o
   2  -7   5      442.77      487.24     41.35 o
   3  -7   5      188.31      152.00     36.46 o
   4  -7   5      673.99      590.56     95.09 o
   5  -7   5     1766.93     1700.46     86.47 o
   6  -7   5      245.27      228.63     49.00 o
   7  -7   5      178.28      228.01     53.91 o
   8  -7   5       19.11       -3.90     57.21 o
   9  -7   5      415.15      345.65     88.05 o
  10  -7   5       61.74      -48.15     56.81 o
 -10  -6   5     1788.70     1598.22    106.81 o
  -9  -6   5     1434.61     1434.87     82.18 o
  -8  -6   5       70.20       10.44     41.32 o
  -7  -6   5      401.38      381.23     68.69 o
  -6  -6   5     2368.67     2277.69     80.28 o
  -5  -6   5     1141.84     1120.26     55.95 o
  -4  -6   5      971.92      916.49     47.51 o
  -3  -6   5      543.41      567.11     29.80 o
  -2  -6   5       67.94       69.14     16.41 o
  -1  -6   5       96.60       98.16     16.80 o
   0  -6   5     1522.48     1498.89     35.17 o
   1  -6   5     3170.28     3102.47     53.43 o
   2  -6   5      409.34      384.88     24.54 o
   3  -6   5     1038.68     1079.64     47.64 o
   4  -6   5     1643.38     1582.67     77.80 o
   5  -6   5     2222.89     2331.51    232.10 o
   6  -6   5     6937.28     7139.02    457.85 o
   7  -6   5     2099.58     2093.37    154.60 o
   8  -6   5      374.09      379.54     62.73 o
   9  -6   5      530.10      567.98     72.29 o
  10  -6   5       71.70      151.37     64.54 o
  11  -6   5      160.69      115.19     68.89 o
 -11  -5   5      582.36      619.21    115.78 o
 -10  -5   5     1568.98     1639.33     87.78 o
  -9  -5   5      405.25      340.45     58.76 o
  -8  -5   5     1478.73     1413.43     98.26 o
  -7  -5   5      617.99      639.03     89.73 o
  -6  -5   5      158.29      155.80     44.89 o
  -5  -5   5     2924.31     2748.98    109.22 o
  -4  -5   5     1448.17     1404.64     70.01 o
  -3  -5   5       32.90       35.16     23.10 o
  -2  -5   5      497.47      512.94     18.20 o
  -1  -5   5       96.50       51.98     34.76 o
   0  -5   5      494.89      493.43     46.00 o
   1  -5   5       10.39      -17.40     40.17 o
   2  -5   5     1340.58     1271.81     46.35 o
   3  -5   5     2642.44     2447.65     85.06 o
   4  -5   5     2078.92     2070.27     83.13 o
   5  -5   5     1703.23     1811.38    251.99 o
   6  -5   5     3198.32     3061.78    111.57 o
   7  -5   5     1241.36     1284.61    105.91 o
   8  -5   5      709.09      763.50     73.06 o
   9  -5   5      357.99      272.66     63.55 o
  10  -5   5      185.60       36.76     77.10 o
  11  -5   5      640.81      710.51     97.79 o
 -11  -4   5      393.11      335.10     58.96 o
 -10  -4   5       98.35       10.67     45.77 o
  -9  -4   5      792.20      701.63     69.46 o
  -8  -4   5      122.94      121.67     41.43 o
  -7  -4   5      693.13      714.67     53.02 o
  -6  -4   5     1777.93     1819.61     72.68 o
  -5  -4   5      616.74      651.40     43.08 o
  -4  -4   5     4241.09     4162.90    116.10 o
  -3  -4   5     5742.17     5546.65     73.07 o
  -2  -4   5      431.62      359.02     49.50 o
  -1  -4   5      988.17      951.26     56.86 o
   0  -4   5     6194.02     5845.36    134.55 o
   1  -4   5     2516.53     2463.53     79.51 o
   2  -4   5      499.52      449.17     28.96 o
   3  -4   5        0.58       17.90     21.54 o
   4  -4   5     2650.13     2809.32     73.71 o
   5  -4   5       43.50       70.03     26.36 o
   6  -4   5      191.29      160.18     61.08 o
   7  -4   5     1910.06     1983.29     98.84 o
   8  -4   5      476.00      554.93     67.97 o
   9  -4   5      348.17      319.21     86.57 o
  10  -4   5     1807.97     1821.66    147.43 o
  11  -4   5     1185.68     1212.65    105.77 o
 -11  -3   5     1295.78     1378.86     83.28 o
 -10  -3   5       79.85      102.30     46.86 o
  -9  -3   5      511.67      483.97     56.30 o
  -8  -3   5       15.54       12.99     45.40 o
  -7  -3   5       13.14        9.42     33.48 o
  -6  -3   5      256.76      306.78     37.74 o
  -5  -3   5     3586.49     3554.89     86.43 o
  -4  -3   5    16319.95    16008.88    238.06 o
  -3  -3   5     9007.58     8929.02    118.49 o
  -2  -3   5     2619.93     2444.13    119.57 o
  -1  -3   5      448.66      384.67     43.28 o
   0  -3   5      485.97      432.54     38.73 o
   1  -3   5     6614.51     6274.91    134.52 o
   2  -3   5     6229.37     6200.77     77.53 o
   3  -3   5        3.64        5.04     26.71 o
   4  -3   5     1440.25     1567.94     45.38 o
   5  -3   5      353.43      325.55     26.95 o
   6  -3   5     1023.02     1179.63     59.40 o
   7  -3   5       19.17       -8.78     44.92 o
   8  -3   5      943.91      955.74    103.88 o
   9  -3   5     4442.28     4426.01    293.92 o
  10  -3   5     1673.41     1629.66    107.03 o
  11  -3   5     1225.94     1217.63    102.40 o
 -12  -2   5     1022.65      885.94    132.55 o
 -11  -2   5      332.56      294.58     53.82 o
 -10  -2   5      574.69      574.54     58.41 o
  -9  -2   5      331.74      372.85     48.13 o
  -8  -2   5       16.22      -18.38     33.39 o
  -7  -2   5      772.65      788.67     51.47 o
  -6  -2   5      518.91      502.65     31.79 o
  -5  -2   5      198.54      202.23     25.15 o
  -4  -2   5     1195.06     1029.58     87.73 o
  -3  -2   5     1319.03     1193.50     44.90 o
  -2  -2   5     2120.22     2013.43     61.28 o
  -1  -2   5      242.24      246.44     34.14 o
   0  -2   5      888.44      760.27     45.94 o
   1  -2   5     5345.43     4926.31     62.52 o
   2  -2   5     1763.85     1737.88     41.60 o
   3  -2   5     4215.59     4411.24     69.97 o
   4  -2   5       29.61       16.67     17.87 o
   5  -2   5      583.95      670.72     34.18 o
   6  -2   5       96.75       90.95     26.57 o
   7  -2   5     1174.32     1237.87     62.51 o
   8  -2   5       58.31      107.90     37.89 o
   9  -2   5     1342.83     1394.50    101.99 o
  10  -2   5     2133.45     1996.64    113.82 o
  11  -2   5      680.58      511.52     78.31 o
 -12  -1   5      707.48      763.76     70.58 o
 -11  -1   5     1412.12     1338.57     81.20 o
 -10  -1   5     1794.43     1629.76     81.45 o
  -9  -1   5     1706.44     1609.94     75.90 o
  -8  -1   5     4685.90     4685.27    143.19 o
  -7  -1   5     1853.37     1957.11     62.20 o
  -6  -1   5      509.60      567.25     28.72 o
  -5  -1   5     3697.65     3817.97     63.68 o
  -4  -1   5      152.19      141.47     17.32 o
  -3  -1   5      172.58      128.80     17.56 o
  -2  -1   5       27.59       47.10     18.32 o
  -1  -1   5     2963.60     2955.75     48.01 o
   0  -1   5     3110.14     2965.52     39.74 o
   1  -1   5     7208.09     7275.89     88.00 o
   2  -1   5    14423.58    14545.30    146.77 o
   3  -1   5    11461.22    11780.61    124.58 o
   4  -1   5     1874.02     1809.55     45.91 o
   5  -1   5     3189.70     3091.50     61.71 o
   6  -1   5      401.60      469.97     32.02 o
   7  -1   5      444.08      554.74     39.72 o
   8  -1   5     2408.30     2432.36    109.13 o
   9  -1   5        2.10       -2.62     54.41 o
  10  -1   5     1240.88     1349.18    100.15 o
  11  -1   5      549.87      550.33     80.62 o
 -12   0   5      580.34      663.04    111.39 o
 -11   0   5      102.38      128.48     45.58 o
 -10   0   5      385.67      322.10     49.46 o
  -9   0   5     2481.97     2422.16     87.18 o
  -8   0   5     1885.70     1968.52     78.31 o
  -7   0   5     1741.34     1845.75     67.82 o
  -6   0   5     1400.79     1455.38     52.72 o
  -5   0   5      600.34      704.20     39.11 o
  -4   0   5       66.67       72.63     21.32 o
  -3   0   5       11.93       -5.44     17.94 o
  -2   0   5       78.10       36.89     17.45 o
  -1   0   5     2013.46     2040.86     50.55 o
   0   0   5     2909.86     2907.23     46.13 o
   1   0   5     4478.10     4195.32     53.35 o
   2   0   5     2976.09     2988.95     45.19 o
   3   0   5     4952.89     5266.67     74.68 o
   4   0   5     2761.82     2720.31     79.34 o
   5   0   5     1969.44     1917.29     55.36 o
   6   0   5     1174.38     1226.24     44.68 o
   7   0   5     1692.37     1610.33     64.17 o
   8   0   5      390.63      409.04     48.48 o
   9   0   5       43.89       32.06     41.45 o
  10   0   5        6.70      -29.12     53.73 o
  11   0   5     1080.03     1352.21    211.68 o
 -12   1   5       99.69      189.87     61.64 o
 -11   1   5      243.47      190.87     47.91 o
 -10   1   5      215.52      249.82     46.89 o
  -9   1   5      510.68      517.06     51.12 o
  -8   1   5     2357.70     2324.25     83.09 o
  -7   1   5     4679.84     4833.17     94.25 o
  -6   1   5      279.41      334.89     30.52 o
  -5   1   5      968.13     1061.88     49.77 o
  -4   1   5     2902.02     2909.39     72.03 o
  -3   1   5     3247.04     3161.26     71.78 o
  -2   1   5     3621.98     3526.31     73.51 o
  -1   1   5     1428.89     1293.62     45.28 o
   0   1   5      517.81      517.22     21.87 o
   1   1   5        4.98       18.24     12.83 o
   2   1   5     1956.30     2151.86     43.68 o
   3   1   5     1214.58     1215.31     45.65 o
   4   1   5      884.91      953.91     35.11 o
   5   1   5     1670.07     1658.30     50.84 o
   6   1   5     2905.67     2818.47     65.48 o
   7   1   5     1310.55     1481.77     60.81 o
   8   1   5     1843.33     1749.15     71.59 o
   9   1   5     1294.38     1274.31    110.97 o
  10   1   5      327.63      295.00     64.56 o
 -12   2   5       40.29      -62.23     52.22 o
 -11   2   5        2.33       -7.27     41.47 o
 -10   2   5      238.42      211.42     46.45 o
  -9   2   5       50.11       93.19     39.35 o
  -8   2   5     3296.04     3376.72    104.72 o
  -7   2   5     5005.05     5109.37     98.81 o
  -6   2   5     2374.76     2517.68     74.85 o
  -5   2   5     2259.09     2389.55     71.51 o
  -4   2   5      254.42      222.91     28.45 o
  -3   2   5     7609.13     7273.79    126.59 o
  -2   2   5    13128.55    12622.64    335.63 o
  -1   2   5      886.38      829.66     37.55 o
   0   2   5     1922.64     2072.84     56.50 o
   1   2   5        0.04       27.00     17.88 o
   2   2   5      994.27      961.50     30.00 o
   3   2   5      323.10      325.87     21.25 o
   4   2   5      183.84      199.40     22.16 o
   5   2   5     2432.34     2340.40     58.07 o
   6   2   5     2454.50     2265.51     60.71 o
   7   2   5     2446.50     2364.19    159.78 o
   8   2   5     2138.05     1927.09     80.40 o
   9   2   5      618.29      688.28     66.65 o
  10   2   5      740.89      763.36     70.51 o
 -12   3   5        6.21      -50.13     52.79 o
 -11   3   5      282.80      242.78     49.41 o
 -10   3   5      643.08      685.35     58.44 o
  -9   3   5      127.43      192.61     41.86 o
  -8   3   5       25.21      -18.94     27.55 o
  -7   3   5      975.47     1029.56     49.07 o
  -6   3   5      123.72      157.17     33.11 o
  -5   3   5       68.43       49.33     27.92 o
  -4   3   5      568.59      576.68     39.35 o
  -3   3   5     2495.60     2564.36     99.24 o
  -2   3   5     4873.86     4900.46    104.69 o
  -1   3   5     5840.24     5723.96    103.89 o
   0   3   5      498.47      485.72     32.50 o
   1   3   5      232.98      215.02     24.45 o
   2   3   5       47.51       48.38     21.86 o
   3   3   5      413.13      403.35     31.53 o
   4   3   5     3152.83     3081.16     74.92 o
   5   3   5     1144.31     1179.68     52.38 o
   6   3   5     1431.16     1651.70     73.09 o
   7   3   5     1936.31     1832.19     73.09 o
   8   3   5        6.98       29.31     35.87 o
   9   3   5       85.65       55.31     47.37 o
  10   3   5      354.46      357.90     75.16 o
 -11   4   5     1697.08     1632.93     84.97 o
 -10   4   5     1054.37     1003.57     68.29 o
  -9   4   5     2463.81     2421.90     91.08 o
  -8   4   5      356.07      367.79     38.40 o
  -7   4   5      169.76      190.40     31.68 o
  -6   4   5       96.80      117.95     34.16 o
  -5   4   5       87.95       55.93     29.91 o
  -4   4   5       76.11      124.38     29.84 o
  -3   4   5      440.57      453.84     38.21 o
  -2   4   5     5572.02     5390.98    129.33 o
  -1   4   5     6259.10     6174.64    115.39 o
   0   4   5     2808.28     2678.98    104.30 o
   1   4   5     2568.67     2412.25     70.84 o
   2   4   5     1802.15     1854.16     63.10 o
   3   4   5     1564.21     1487.18     66.42 o
   4   4   5     2317.01     2338.81    100.50 o
   5   4   5      151.47      153.51     40.02 o
   6   4   5      183.38      160.86     35.90 o
   7   4   5       44.23       55.10     36.44 o
   8   4   5       51.98       70.87     39.57 o
   9   4   5       69.64       38.32     60.28 o
 -11   5   5     1871.09     1654.87     86.47 o
 -10   5   5     1519.42     1543.89     81.58 o
  -9   5   5      192.24      174.99     36.39 o
  -8   5   5      398.32      442.69     51.58 o
  -7   5   5      307.74      308.25     36.18 o
  -6   5   5        6.00      -27.97     30.66 o
  -5   5   5      234.50      205.19     37.01 o
  -4   5   5        5.02      -14.26     29.82 o
  -3   5   5      377.60      419.81     40.82 o
  -2   5   5     1280.31     1307.41     74.57 o
  -1   5   5     1330.68     1337.26     76.41 o
   0   5   5     2283.00     2376.38    114.55 o
   1   5   5     1115.81     1149.08     53.90 o
   2   5   5      703.79      712.86     47.34 o
   3   5   5     2285.54     2210.79     69.17 o
   4   5   5      632.84      595.79     50.96 o
   5   5   5       21.29       49.56     38.23 o
   6   5   5       34.47       11.91     35.52 o
   7   5   5      230.91      158.39     42.42 o
   8   5   5       33.92      168.85     52.30 o
   9   5   5       16.18       45.29     64.01 o
 -11   6   5     1270.82     1328.95    100.14 o
 -10   6   5      413.23      353.57     54.08 o
  -9   6   5       48.04       90.87     35.13 o
  -8   6   5      370.66      315.10     39.83 o
  -7   6   5     1287.40     1361.57     59.62 o
  -6   6   5     5506.51     5583.23    128.05 o
  -5   6   5     2397.38     2651.06    166.93 o
  -4   6   5      305.69      281.22     49.58 o
  -3   6   5        3.80       23.47     56.13 o
  -2   6   5      374.55      354.94     47.45 o
  -1   6   5        6.25       23.55     31.15 o
   0   6   5      101.00       62.70     31.99 o
   1   6   5      352.05      369.79     50.50 o
   2   6   5     1623.34     1607.42     71.92 o
   3   6   5      649.97      667.61     51.51 o
   4   6   5     1596.44     1467.73     71.20 o
   5   6   5     1629.12     1696.53     69.49 o
   6   6   5      980.51     1034.93     61.23 o
   7   6   5      847.67      926.71     71.01 o
   8   6   5      587.61      587.59     67.98 o
 -10   7   5      770.65      799.26     83.18 o
  -9   7   5      621.53      623.46     50.94 o
  -8   7   5      206.09      184.28     37.98 o
  -7   7   5     2066.17     2271.21     85.88 o
  -6   7   5     4814.81     5209.62    128.19 o
  -5   7   5     2750.59     3037.70    186.07 o
  -4   7   5     1184.21     1200.46     66.27 o
  -3   7   5       24.43        6.34     39.21 o
  -2   7   5       45.37       22.65     39.56 o
  -1   7   5      913.82      886.32     57.81 o
   0   7   5      206.98      232.13     39.28 o
   1   7   5      532.22      474.53     45.86 o
   2   7   5      783.05      788.55     56.34 o
   3   7   5     1666.07     1796.59    104.08 o
   4   7   5     2161.87     2396.53    148.24 o
   5   7   5      847.48      762.40     63.58 o
   6   7   5     1322.39     1432.28     82.31 o
   7   7   5     1296.56     1178.39    104.83 o
  -9   8   5       21.58      -38.17     48.32 o
  -8   8   5        5.74      -24.92     39.18 o
  -7   8   5      223.11      181.48     40.34 o
  -6   8   5      941.06      977.39     93.35 o
  -5   8   5     2157.29     2352.32    145.97 o
  -4   8   5     1559.27     1771.96    102.28 o
  -3   8   5      543.53      596.10     65.19 o
  -2   8   5      213.35      266.27     52.52 o
  -1   8   5      147.15      165.90     39.83 o
   0   8   5     1439.91     1676.14    109.03 o
   1   8   5      871.91     1000.47     75.60 o
   2   8   5       40.80       22.02     37.87 o
   3   8   5      372.04      335.91     49.82 o
   4   8   5       52.03       23.67     43.60 o
   5   8   5       17.46      -50.11     44.08 o
   6   8   5      103.66      155.37     65.51 o
  -8   9   5       50.08      106.03     48.25 o
  -7   9   5      108.82       85.07     47.25 o
  -6   9   5      279.02      256.31     51.93 o
  -5   9   5     1218.83     1351.08     78.27 o
  -4   9   5      941.20     1110.18     82.58 o
  -3   9   5     1147.05     1202.37     84.24 o
  -2   9   5      722.19      769.17    125.52 o
  -1   9   5      369.88      416.27     51.27 o
   0   9   5     2887.25     3190.69    128.66 o
   1   9   5     1460.43     1598.28     78.30 o
   2   9   5       90.49       56.43     43.57 o
   3   9   5       12.24      -53.73     51.35 o
   4   9   5        0.07      -67.61     55.44 o
   5   9   5      365.88      357.94     71.43 o
  -7  10   5       21.62       58.38     71.28 o
  -6  10   5        6.52        9.24     59.51 o
  -5  10   5       14.45       11.46     96.44 o
  -4  10   5      485.90      416.06     95.49 o
  -3  10   5        8.63       42.24     52.60 o
  -2  10   5       39.68      -21.64     67.90 o
  -1  10   5      383.64      413.42     67.13 o
   0  10   5      603.51      614.08    101.71 o
   1  10   5      647.78      759.76    131.34 o
   2  10   5      433.22      461.56     73.43 o
   3  10   5       25.47        8.33     72.23 o
  -5  11   5       98.31       22.90     84.13 o
  -4  11   5      347.92      244.82     95.49 o
  -3  11   5       13.58      120.38     87.92 o
  -2  11   5      207.70      -11.36     78.72 o
  -1  11   5       65.10       93.99     60.73 o
   0  11   5      369.83      370.49     95.49 o
   1  11   5      209.06      250.70     67.32 o
  -1 -13   6      175.37      155.47     41.73 o
   0 -13   6       60.09        5.25     37.43 o
   1 -13   6      179.60      221.89     67.16 o
   2 -13   6      201.13      214.13     54.66 o
   3 -13   6      479.21      470.80     71.96 o
   4 -13   6     1479.03     1411.83    145.54 o
  -4 -12   6      231.65      221.44     55.86 o
  -3 -12   6        3.99       61.72     78.59 o
  -2 -12   6      396.34      411.27     86.16 o
  -1 -12   6      227.33      257.17     67.25 o
   0 -12   6       38.00      -15.04     40.90 o
   1 -12   6      116.70      130.10     46.30 o
   2 -12   6        2.54       -6.92     45.10 o
   3 -12   6        8.12       -3.24     50.32 o
   4 -12   6       36.54       18.39     50.17 o
   5 -12   6      396.54      349.78     62.15 o
   6 -12   6      267.99      213.80     60.85 o
  -5 -11   6      856.49      923.55    104.96 o
  -4 -11   6      249.80      299.75     54.03 o
  -3 -11   6      281.53      237.49     48.00 o
  -2 -11   6     1659.72     1787.02     86.16 o
  -1 -11   6     2312.21     2596.07     79.53 o
   0 -11   6     1688.63     1724.51     83.89 o
   1 -11   6      252.28      280.43     39.22 o
   2 -11   6       10.78       97.07     67.09 o
   3 -11   6      135.99      206.05     60.87 o
   4 -11   6      208.13      130.54     48.75 o
   5 -11   6        1.45      -12.65     45.59 o
   6 -11   6      110.74      119.06     65.47 o
   7 -11   6      532.53      373.93     64.31 o
  -7 -10   6       29.33       16.25     55.57 o
  -6 -10   6      352.67      335.46     60.45 o
  -5 -10   6      172.02      174.02     50.40 o
  -4 -10   6      245.03      294.06     75.20 o
  -3 -10   6       29.34       85.14     50.86 o
  -2 -10   6      380.29      441.48     42.04 o
  -1 -10   6     1911.29     1968.39     67.92 o
   0 -10   6     1049.01     1165.62     77.53 o
   1 -10   6       74.77       71.75     30.86 o
   2 -10   6       87.02       80.49     44.09 o
   3 -10   6       65.07       10.10     40.83 o
   4 -10   6      106.80      119.96     65.74 o
   5 -10   6      333.01      307.30     84.81 o
   6 -10   6       82.69       41.73     50.09 o
   7 -10   6      702.22      614.82    128.63 o
   8 -10   6      469.13      395.50     69.62 o
  -8  -9   6      631.70      645.41    113.08 o
  -7  -9   6      318.21      246.30     58.81 o
  -6  -9   6        7.10       39.75     73.58 o
  -5  -9   6       16.50        0.69     43.33 o
  -4  -9   6      127.19      141.31     42.37 o
  -3  -9   6      290.72      316.76     43.39 o
  -2  -9   6      340.80      368.06     36.22 o
  -1  -9   6      480.43      527.08     37.52 o
   0  -9   6     1123.05     1155.71     61.23 o
   1  -9   6     2750.78     2849.43    129.17 o
   2  -9   6      137.35      173.19     39.55 o
   3  -9   6       16.65      -24.43     96.17 o
   4  -9   6     1342.96     1322.74     79.43 o
   5  -9   6     1083.79      928.30     71.55 o
   6  -9   6     1262.00     1105.67    126.20 o
   7  -9   6      126.10      146.39     52.25 o
   8  -9   6      574.84      409.95     67.58 o
   9  -9   6        0.22      -60.85     55.52 o
  -9  -8   6      275.02      226.70     72.77 o
  -8  -8   6      126.35      112.27     54.71 o
  -7  -8   6      523.64      647.43    138.50 o
  -6  -8   6       32.10       24.06     44.45 o
  -5  -8   6       82.72        1.40     39.67 o
  -4  -8   6      100.93       81.87     71.55 o
  -3  -8   6       33.40       21.23     31.81 o
  -2  -8   6       25.76       45.96     26.75 o
  -1  -8   6      469.96      475.04     32.73 o
   0  -8   6     2282.00     2470.22     95.80 o
   1  -8   6     1999.58     2126.29    103.11 o
   2  -8   6     2214.29     2266.48    110.91 o
   3  -8   6      561.03      537.37     53.29 o
   4  -8   6      288.40      263.30     46.64 o
   5  -8   6     1710.89     1748.77     89.47 o
   6  -8   6     2133.11     2175.09    101.20 o
   7  -8   6      454.52      441.20     62.00 o
   8  -8   6        0.47        0.64     50.44 o
   9  -8   6       14.38       74.04     89.14 o
  10  -8   6        4.38       78.24     62.66 o
  -9  -7   6      482.18      414.28    104.83 o
  -8  -7   6      416.36      450.29     69.72 o
  -7  -7   6      155.42      153.00     43.87 o
  -6  -7   6     1074.84     1139.41     69.18 o
  -5  -7   6      718.52      694.82     49.10 o
  -4  -7   6       52.95       49.53     36.47 o
  -3  -7   6      207.59      275.11     32.71 o
  -2  -7   6       68.37       76.52     23.30 o
  -1  -7   6       88.43      104.24     28.84 o
   0  -7   6      297.55      271.16     19.30 o
   1  -7   6        3.81       19.32     26.75 o
   2  -7   6      452.72      471.60     40.26 o
   3  -7   6      195.10      199.55     37.73 o
   4  -7   6     1419.98     1317.74    104.56 o
   5  -7   6     1574.70     1552.59     85.25 o
   6  -7   6      423.04      433.06     57.44 o
   7  -7   6     1320.54     1326.49     86.88 o
   8  -7   6      478.84      497.09     68.94 o
   9  -7   6       25.76      -53.05     53.88 o
  10  -7   6      301.23      127.08    113.21 o
 -10  -6   6      484.08      423.42     77.14 o
  -9  -6   6      967.20      977.89    101.37 o
  -8  -6   6      408.56      353.21     50.32 o
  -7  -6   6     1129.75     1058.25     63.85 o
  -6  -6   6     2051.15     1991.96     77.08 o
  -5  -6   6     2797.88     2828.07    141.19 o
  -4  -6   6     6472.37     6166.70    118.29 o
  -3  -6   6     2993.28     2964.90     59.40 o
  -2  -6   6      255.32      292.90     16.40 o
  -1  -6   6     1183.54     1043.02     66.62 o
   0  -6   6      688.82      856.58     77.77 o
   1  -6   6      112.96      110.25     24.39 o
   2  -6   6      154.82      157.24     20.37 o
   3  -6   6      154.33      162.37     28.55 o
   4  -6   6     2604.00     2509.68     93.45 o
   5  -6   6     1867.60     1804.01     91.57 o
   6  -6   6     2431.60     2325.61    143.78 o
   7  -6   6     2039.66     2057.47    117.68 o
   8  -6   6      568.82      592.46     70.08 o
   9  -6   6     1773.42     1735.02    107.57 o
  10  -6   6      594.95      632.86     83.19 o
 -10  -5   6      230.22       89.85     50.88 o
  -9  -5   6      750.37      785.81     63.56 o
  -8  -5   6      276.56      316.85     48.19 o
  -7  -5   6      142.49      137.50     40.03 o
  -6  -5   6      218.35      250.62     39.37 o
  -5  -5   6     4479.80     4157.70     97.72 o
  -4  -5   6     4853.60     4698.25     97.86 o
  -3  -5   6     1985.68     2000.96     43.32 o
  -2  -5   6      996.75      963.21     63.25 o
  -1  -5   6        4.89       -8.01     33.85 o
   0  -5   6       49.56       32.11     35.01 o
   1  -5   6     3006.57     2890.23    110.24 o
   2  -5   6        0.96        7.15     14.70 o
   3  -5   6      212.75      221.56     28.44 o
   4  -5   6      629.30      627.34     53.10 o
   5  -5   6     1392.50     1375.06     81.59 o
   6  -5   6       19.82       15.97     43.69 o
   7  -5   6      164.88       80.50     49.21 o
   8  -5   6      802.49      835.89     77.96 o
   9  -5   6     1433.29     1579.13    103.95 o
  10  -5   6     1044.81      931.63     91.65 o
  11  -5   6      384.55      486.00     79.63 o
 -11  -4   6     1428.55     1323.74     84.15 o
 -10  -4   6      824.80      894.53     70.84 o
  -9  -4   6        0.59      -17.46     40.42 o
  -8  -4   6      183.44      144.89     42.79 o
  -7  -4   6     2102.21     1985.07     90.61 o
  -6  -4   6       84.21       46.23     32.69 o
  -5  -4   6       24.36       46.93     29.77 o
  -4  -4   6     2083.61     2036.09     80.13 o
  -3  -4   6     4427.31     4374.33     61.33 o
  -2  -4   6      338.03      282.15     62.22 o
  -1  -4   6     1049.74     1123.45     66.55 o
   0  -4   6     1342.03     1235.96     65.21 o
   1  -4   6     2664.22     2511.16     81.79 o
   2  -4   6     8313.93     8105.42    133.92 o
   3  -4   6     4504.50     4568.08    121.56 o
   4  -4   6      204.90      230.84     48.69 o
   5  -4   6        0.23      -32.26     36.31 o
   6  -4   6     1179.30     1333.46     80.83 o
   7  -4   6        3.88      -22.81     43.86 o
   8  -4   6       25.40      -12.45     58.30 o
   9  -4   6      906.08     1026.70     86.84 o
  10  -4   6     2140.20     2044.25     98.22 o
  11  -4   6      652.73      531.02     68.76 o
 -11  -3   6     1674.22     1691.76     90.89 o
 -10  -3   6      385.18      377.40     54.21 o
  -9  -3   6     1008.95      912.31     64.00 o
  -8  -3   6      704.76      675.74     54.86 o
  -7  -3   6      240.63      222.02     39.46 o
  -6  -3   6      244.66      268.87     37.62 o
  -5  -3   6      169.09      217.62     31.69 o
  -4  -3   6      769.31      702.70     41.47 o
  -3  -3   6     2417.06     2218.57     65.92 o
  -2  -3   6     1996.24     1694.25    107.94 o
  -1  -3   6     3013.67     2956.41     91.60 o
   0  -3   6     2808.88     2706.43    196.53 o
   1  -3   6     8769.79     8442.39     98.21 o
   2  -3   6     7457.24     7023.17    110.80 o
   3  -3   6     3704.50     3686.47    101.37 o
   4  -3   6      584.74      602.99     33.88 o
   5  -3   6       13.42        3.16     25.57 o
   6  -3   6      100.01      138.97     33.07 o
   7  -3   6      500.32      498.08     88.32 o
   8  -3   6       75.08      129.70     44.11 o
   9  -3   6     1318.07     1510.42     81.25 o
  10  -3   6     1442.63     1476.60     99.88 o
  11  -3   6     1932.01     1881.18    132.24 o
 -11  -2   6        0.85       20.11     46.47 o
 -10  -2   6     1125.28     1173.79     73.06 o
  -9  -2   6     1986.37     1849.70     83.75 o
  -8  -2   6      716.04      687.78     53.97 o
  -7  -2   6     1732.19     1738.09     93.10 o
  -6  -2   6       50.19       22.48     29.31 o
  -5  -2   6      247.89      252.80     32.04 o
  -4  -2   6     2714.25     2676.28     94.14 o
  -3  -2   6       64.07       70.13     21.42 o
  -2  -2   6       83.95       59.96     17.70 o
  -1  -2   6        0.87       -0.46     11.15 o
   0  -2   6     1001.68      992.51     23.25 o
   1  -2   6     8640.79     8610.54    100.53 o
   2  -2   6      763.76      814.81     44.16 o
   3  -2   6     1987.25     2039.78     55.30 o
   4  -2   6     1956.35     2048.62     64.57 o
   5  -2   6      629.80      692.37     32.00 o
   6  -2   6     2565.94     2565.77     79.78 o
   7  -2   6      776.83      897.15     48.92 o
   8  -2   6      663.16      710.36     59.61 o
   9  -2   6      740.07      820.62     66.30 o
  10  -2   6      250.04      304.61     56.64 o
  11  -2   6      687.12      803.10     75.96 o
 -12  -1   6       53.69       19.21     80.61 o
 -11  -1   6       27.26       21.32     43.53 o
 -10  -1   6       98.43       66.73     42.62 o
  -9  -1   6     2497.85     2472.93    118.50 o
  -8  -1   6     6028.41     6036.24    132.61 o
  -7  -1   6     5278.89     5141.76    133.38 o
  -6  -1   6     1127.65     1194.01     47.06 o
  -5  -1   6     2608.94     2554.18     81.12 o
  -4  -1   6     2493.73     2593.09     61.23 o
  -3  -1   6      583.46      510.75     39.63 o
  -2  -1   6     3400.40     3369.03     99.08 o
  -1  -1   6      237.25      273.09     17.94 o
   0  -1   6        2.53        1.12     11.15 o
   1  -1   6        5.35       13.68     19.80 o
   2  -1   6     3682.46     3689.08     56.35 o
   3  -1   6     4140.38     4225.68     65.09 o
   4  -1   6     3154.42     3063.39     58.02 o
   5  -1   6     5489.31     5348.89     84.67 o
   6  -1   6     2923.40     2748.37     72.12 o
   7  -1   6     1705.61     1662.25     63.38 o
   8  -1   6     3497.87     3445.41    104.43 o
   9  -1   6     1495.97     1636.38     83.78 o
  10  -1   6      132.69      141.17     51.79 o
  11  -1   6       15.70      -58.97     85.75 o
 -12   0   6      195.95      251.89     53.90 o
 -11   0   6        5.02      -36.08     55.75 o
 -10   0   6      320.69      214.96     47.32 o
  -9   0   6      897.40      998.19     64.11 o
  -8   0   6     2196.00     2113.83     80.70 o
  -7   0   6     3190.04     3275.89     92.83 o
  -6   0   6     1334.27     1410.22     64.28 o
  -5   0   6      169.02      171.65     27.30 o
  -4   0   6      827.79      882.37     58.14 o
  -3   0   6     5253.29     5321.44     96.55 o
  -2   0   6     4046.41     4138.34    103.32 o
  -1   0   6      474.75      522.57     37.69 o
   0   0   6      244.26      244.61     18.72 o
   1   0   6     1057.90      941.14     27.93 o
   2   0   6      166.77      225.86     17.02 o
   3   0   6        1.11      -28.34     21.57 o
   4   0   6      418.68      470.41     24.24 o
   5   0   6      205.95      212.15     25.10 o
   6   0   6     1222.16     1279.40     47.74 o
   7   0   6     2108.47     2047.59     69.42 o
   8   0   6      703.88      698.40     49.63 o
   9   0   6      456.06      461.31     55.40 o
  10   0   6      545.32      612.35     81.24 o
 -12   1   6      450.04      416.07     59.16 o
 -11   1   6      816.90      820.01     67.45 o
 -10   1   6      327.14      393.52     51.79 o
  -9   1   6      476.63      480.85     52.46 o
  -8   1   6        6.30      -19.67     43.59 o
  -7   1   6     1932.46     2087.16     78.68 o
  -6   1   6      268.63      383.70     59.64 o
  -5   1   6      193.05      185.83     29.60 o
  -4   1   6     1273.22     1317.15     53.13 o
  -3   1   6      818.93      726.90     36.16 o
  -2   1   6    13032.09    12640.10    191.67 o
  -1   1   6    14343.11    13293.98    379.56 o
   0   1   6      724.67      737.57     30.38 o
   1   1   6       14.57       20.41     13.93 o
   2   1   6     2563.26     2459.95     44.48 o
   3   1   6     1378.69     1305.62     40.81 o
   4   1   6     1308.38     1267.77     41.70 o
   5   1   6      160.44      157.98     24.73 o
   6   1   6     1432.34     1445.96     50.30 o
   7   1   6      875.18      956.08     51.11 o
   8   1   6      116.80      111.55     43.72 o
   9   1   6      512.52      433.03     70.24 o
  10   1   6      700.44      592.36     99.82 o
 -12   2   6      940.55      824.54    119.84 o
 -11   2   6      824.82      788.06     65.69 o
 -10   2   6     1677.89     1663.24     83.44 o
  -9   2   6      248.36      241.58     44.46 o
  -8   2   6       29.12       -3.01     40.16 o
  -7   2   6      188.18      208.12     34.74 o
  -6   2   6     1647.91     1685.21     69.22 o
  -5   2   6     1251.38     1363.61     60.92 o
  -4   2   6      858.87      904.24     44.71 o
  -3   2   6     1486.34     1297.53     54.76 o
  -2   2   6     5552.15     5269.24    102.38 o
  -1   2   6     6479.43     6235.68    112.64 o
   0   2   6     4705.24     4413.94     76.93 o
   1   2   6      345.03      332.91     25.51 o
   2   2   6       89.66       64.15     21.66 o
   3   2   6     3356.42     3352.33     61.03 o
   4   2   6     1043.04     1019.74     38.30 o
   5   2   6      833.11      900.40     39.66 o
   6   2   6      813.85      903.72     49.50 o
   7   2   6     1979.77     2061.19     73.95 o
   8   2   6      792.49      778.97     86.43 o
   9   2   6        7.77      -85.47     53.94 o
  10   2   6      559.81      457.99    110.91 o
 -11   3   6     1769.99     1813.46    128.12 o
 -10   3   6      855.23      769.65     62.96 o
  -9   3   6       69.03       59.27     39.38 o
  -8   3   6      712.03      587.58     51.98 o
  -7   3   6      183.72      251.54     33.29 o
  -6   3   6        1.28      -38.12     49.73 o
  -5   3   6      621.16      659.41     44.11 o
  -4   3   6        0.36       17.05     26.61 o
  -3   3   6      996.48      991.82     48.19 o
  -2   3   6      768.05      776.97     42.83 o
  -1   3   6     1602.03     1514.74     60.20 o
   0   3   6      447.34      405.90     33.23 o
   1   3   6      295.49      325.64     28.67 o
   2   3   6     1641.07     1702.97     56.73 o
   3   3   6      660.14      727.88     39.46 o
   4   3   6     1908.82     2082.84    114.44 o
   5   3   6      923.87      917.82     49.57 o
   6   3   6      242.02      246.86     37.79 o
   7   3   6      268.32      233.93     40.89 o
   8   3   6      100.91       78.27     47.19 o
   9   3   6        9.02      -20.32     47.64 o
 -11   4   6     1646.65     1410.39     81.84 o
 -10   4   6      662.35      589.34     58.52 o
  -9   4   6     1188.39     1096.41     67.61 o
  -8   4   6      990.69     1074.30     65.00 o
  -7   4   6     2100.82     2053.26     81.84 o
  -6   4   6     4654.68     4584.58    111.04 o
  -5   4   6      290.15      329.88     38.33 o
  -4   4   6       50.03       49.23     29.56 o
  -3   4   6        0.39       22.51     27.51 o
  -2   4   6      542.99      601.80     42.77 o
  -1   4   6      339.51      323.53     34.17 o
   0   4   6      308.64      282.71     34.09 o
   1   4   6     3840.50     3794.32     96.97 o
   2   4   6     4408.00     4301.71     87.71 o
   3   4   6     1093.52     1231.22     65.90 o
   4   4   6     2772.88     2853.94     81.06 o
   5   4   6     3988.34     3775.87     91.29 o
   6   4   6     2280.16     2394.45     80.31 o
   7   4   6      187.59      216.99     42.38 o
   8   4   6       57.12       58.58     48.77 o
   9   4   6      167.93      232.46     76.02 o
 -11   5   6     1169.07     1058.07     74.96 o
 -10   5   6      908.38      844.17     65.92 o
  -9   5   6        0.94        2.09     39.12 o
  -8   5   6      314.57      308.15     48.11 o
  -7   5   6     1532.66     1531.21     79.91 o
  -6   5   6     2829.45     2863.00     91.62 o
  -5   5   6     4401.25     4612.52    115.75 o
  -4   5   6      196.55      228.65     37.40 o
  -3   5   6      922.55      956.65     66.34 o
  -2   5   6      160.77      151.82     39.59 o
  -1   5   6      187.62      172.61     34.82 o
   0   5   6      148.86      150.07     34.31 o
   1   5   6       42.92       16.33     31.75 o
   2   5   6      871.11      820.95     52.42 o
   3   5   6     1876.76     2043.36     69.09 o
   4   5   6      970.76     1045.01     58.37 o
   5   5   6      765.95      861.68     53.55 o
   6   5   6     2653.63     2585.66     85.42 o
   7   5   6      580.93      541.28     52.57 o
   8   5   6      257.86      217.75     69.78 o
 -10   6   6      124.10       62.01     46.19 o
  -9   6   6       26.95       46.82     42.46 o
  -8   6   6      108.87      100.07     43.45 o
  -7   6   6      288.39      343.13     47.52 o
  -6   6   6     1924.20     2086.41    101.68 o
  -5   6   6     4436.51     4677.49    117.67 o
  -4   6   6     3335.90     3472.84    103.95 o
  -3   6   6     1156.90     1259.59     66.17 o
  -2   6   6     1514.81     1595.52     87.68 o
  -1   6   6     1523.22     1549.89     71.04 o
   0   6   6     2290.05     2434.43     84.14 o
   1   6   6      493.82      488.89     46.00 o
   2   6   6      396.13      401.03     45.17 o
   3   6   6       76.15       15.22     48.70 o
   4   6   6      527.15      574.57     53.59 o
   5   6   6       37.68       35.74     37.23 o
   6   6   6        6.98       -7.42     40.01 o
   7   6   6     1402.05     1293.37     82.12 o
 -10   7   6        3.60        9.67     47.03 o
  -9   7   6      194.12      197.11     49.56 o
  -8   7   6       10.74       12.27     35.27 o
  -7   7   6      168.52      147.52     44.78 o
  -6   7   6     1537.62     1864.12     92.27 o
  -5   7   6      998.87     1003.54     64.75 o
  -4   7   6     2212.40     2452.14     92.52 o
  -3   7   6     1230.60     1293.13     80.83 o
  -2   7   6      387.39      438.45     70.20 o
  -1   7   6     1251.09     1339.87     99.60 o
   0   7   6     1895.44     1987.81     82.32 o
   1   7   6      919.66      878.29     73.37 o
   2   7   6       10.94       61.41     39.06 o
   3   7   6      432.38      466.41     53.28 o
   4   7   6      275.80      314.35     49.57 o
   5   7   6       33.11       38.16     44.85 o
   6   7   6       19.66       72.26     48.63 o
  -9   8   6      530.45      527.02     74.87 o
  -8   8   6       73.99       77.43     48.64 o
  -7   8   6      133.54       93.53     75.41 o
  -6   8   6        0.47        9.25     41.39 o
  -5   8   6      684.63      668.67     61.26 o
  -4   8   6      103.80       66.15     43.96 o
  -3   8   6      135.49      107.36     49.10 o
  -2   8   6      157.78      153.70     50.86 o
  -1   8   6      108.73      175.72     43.02 o
   0   8   6      591.62      628.93     55.54 o
   1   8   6     2652.24     2855.08    100.48 o
   2   8   6      307.09      292.22     48.18 o
   3   8   6        0.44      -10.60     41.61 o
   4   8   6       11.95       19.32     45.45 o
   5   8   6      164.85      183.72     53.40 o
  -8   9   6      373.40      544.97     82.78 o
  -7   9   6      117.97      108.00     49.44 o
  -6   9   6       16.03        9.88     44.80 o
  -5   9   6      112.90      207.97     50.33 o
  -4   9   6       35.96       64.34     47.36 o
  -3   9   6       45.32       28.26     50.84 o
  -2   9   6      581.09      708.13     72.21 o
  -1   9   6      998.62     1078.04     69.21 o
   0   9   6      804.66      813.54     77.36 o
   1   9   6      908.60      927.43     67.46 o
   2   9   6      738.53      740.37     72.12 o
   3   9   6      983.93     1012.41    133.77 o
   4   9   6      217.90      270.87     67.22 o
  -6  10   6        6.38      -82.35     59.83 o
  -5  10   6      200.52      131.13     54.37 o
  -4  10   6       21.03      -33.13     47.07 o
  -3  10   6        1.23      106.75     57.55 o
  -2  10   6      280.81      246.34     61.84 o
  -1  10   6      741.37      845.92    162.18 o
   0  10   6      117.29      173.46     62.58 o
   1  10   6      165.36      201.72     64.67 o
   2  10   6      280.20      293.76    110.91 o
  -2  11   6        0.16     -124.98     80.88 o
  -1 -13   7      581.10      506.95     84.40 o
   0 -13   7      348.22      347.20     57.86 o
   1 -13   7       15.00       13.70     38.01 o
   2 -13   7       12.14       27.05     48.40 o
   3 -13   7        6.84      -47.29     48.88 o
  -3 -12   7        4.83       35.29     47.60 o
  -2 -12   7      342.40      415.74     71.15 o
  -1 -12   7      908.62      970.70     56.66 o
   0 -12   7      276.14      208.76     39.21 o
   1 -12   7      321.54      287.50     42.05 o
   2 -12   7       68.89        0.61     71.42 o
   3 -12   7       25.47       53.37     48.77 o
   4 -12   7      500.06      446.25     74.80 o
   5 -12   7      103.55      153.58     57.65 o
  -5 -11   7      101.17      190.05     55.17 o
  -4 -11   7        3.00       -4.46     44.66 o
  -3 -11   7       37.96       41.27     42.62 o
  -2 -11   7      349.21      457.43    134.72 o
  -1 -11   7     1217.98     1362.65     94.89 o
   0 -11   7     2321.49     2320.50    116.86 o
   1 -11   7      830.23      855.53     63.61 o
   2 -11   7      136.36       15.86     43.84 o
   3 -11   7      325.15      379.20     54.52 o
   4 -11   7      516.36      517.17    143.64 o
   5 -11   7      468.15      454.98     62.52 o
   6 -11   7       28.67       27.14     51.49 o
   7 -11   7       66.69      -23.29     99.28 o
  -6 -10   7       46.47       80.45     57.76 o
  -5 -10   7        0.12       62.36     71.42 o
  -4 -10   7      313.71      316.46     63.98 o
  -3 -10   7        3.60        0.61     37.66 o
  -2 -10   7       27.68       21.56     31.62 o
  -1 -10   7      452.59      466.52     39.07 o
   0 -10   7      583.80      606.12     41.25 o
   1 -10   7      432.27      445.19     38.76 o
   2 -10   7      494.46      454.53     51.29 o
   3 -10   7       19.84       17.64     40.71 o
   4 -10   7      124.61      150.84    106.31 o
   5 -10   7     1297.46     1223.28     82.48 o
   6 -10   7      237.41      294.01    127.82 o
   7 -10   7        0.53       -2.48     52.07 o
   8 -10   7        0.35      -62.09     51.65 o
  -8  -9   7       89.57       73.76     56.57 o
  -7  -9   7      635.00      664.31    114.43 o
  -6  -9   7     1372.36     1546.76    270.25 o
  -5  -9   7      582.32      666.01     58.79 o
  -4  -9   7      280.08      332.75     47.24 o
  -3  -9   7      419.15      490.64     46.39 o
  -2  -9   7       82.55       75.48     29.31 o
  -1  -9   7       11.05      -18.65     25.75 o
   0  -9   7       61.16       44.16     25.34 o
   1  -9   7      179.21      207.78     30.12 o
   2  -9   7      100.86      152.16     38.38 o
   3  -9   7      404.92      417.20     50.63 o
   4  -9   7     1179.08     1082.58     72.86 o
   5  -9   7     1325.30     1122.93     85.48 o
   6  -9   7     2261.81     2212.83    162.85 o
   7  -9   7     2542.93     2454.85    238.87 o
   8  -9   7       35.90       94.53     55.44 o
   9  -9   7       60.54       72.82     60.74 o
  -8  -8   7      493.82      427.61     65.99 o
  -7  -8   7      622.38      645.39     57.86 o
  -6  -8   7      738.41      705.92     55.40 o
  -5  -8   7     1704.53     1636.33    101.06 o
  -4  -8   7     1659.11     1742.96     68.10 o
  -3  -8   7      352.68      332.07     51.55 o
  -2  -8   7       44.83       33.36     24.39 o
  -1  -8   7       51.44       36.01     22.18 o
   0  -8   7       46.52       18.95     21.37 o
   1  -8   7        5.42      -16.84     21.57 o
   2  -8   7      283.94      269.13     38.91 o
   3  -8   7     1405.32     1282.13     77.77 o
   4  -8   7      914.31      931.68    105.64 o
   5  -8   7     2200.72     2041.24    135.39 o
   6  -8   7      924.72      862.19     73.49 o
   7  -8   7      896.28      932.60     79.80 o
   8  -8   7      786.33      836.77     81.42 o
   9  -8   7      112.69      166.45     62.89 o
  -9  -7   7      304.34      180.57     51.39 o
  -8  -7   7      163.53      126.11     45.40 o
  -7  -7   7      226.79      270.51     45.95 o
  -6  -7   7      265.03      313.65     43.21 o
  -5  -7   7     2003.73     2037.88     94.58 o
  -4  -7   7     1521.33     1468.25     60.74 o
  -3  -7   7     2940.45     2824.32     71.34 o
  -2  -7   7      111.84      155.00     25.89 o
  -1  -7   7        3.87      -24.93     42.00 o
   0  -7   7     1842.79     1747.99    104.42 o
   1  -7   7      791.42      814.60     47.96 o
   2  -7   7        4.69       24.14     33.00 o
   3  -7   7       64.23       25.27     35.20 o
   4  -7   7        3.80      -23.07     37.01 o
   5  -7   7      525.06      519.81     57.25 o
   6  -7   7       15.17      103.63     46.90 o
   7  -7   7      234.78      266.21     57.50 o
   8  -7   7      622.38      564.02     72.60 o
   9  -7   7      607.86      547.76     76.80 o
  10  -7   7      674.00      650.55     85.69 o
 -10  -6   7        7.04      -62.56     47.47 o
  -9  -6   7       13.99      -42.76     42.09 o
  -8  -6   7        7.95       13.42     41.28 o
  -7  -6   7       21.21      -16.37     37.80 o
  -6  -6   7      159.45       97.42     42.28 o
  -5  -6   7      931.57     1025.62    112.56 o
  -4  -6   7     5569.06     5556.15    110.16 o
  -3  -6   7     4557.99     4328.29     72.77 o
  -2  -6   7      907.37      943.10     69.70 o
  -1  -6   7     1037.10     1218.95    183.01 o
   0  -6   7     1005.03     1030.75     66.65 o
   1  -6   7     4096.56     4046.61    118.86 o
   2  -6   7     3294.49     2945.39     99.22 o
   3  -6   7       14.63       10.86     33.38 o
   4  -6   7       80.09       74.57     40.17 o
   5  -6   7       47.11       41.58     40.23 o
   6  -6   7       39.05      123.82     46.21 o
   7  -6   7       69.00      124.50     50.72 o
   8  -6   7      290.33      339.37     63.98 o
   9  -6   7     3233.17     3311.57    160.28 o
  10  -6   7     2815.88     2718.46    132.10 o
 -10  -5   7      332.61      274.12     54.94 o
  -9  -5   7      721.67      621.36     61.35 o
  -8  -5   7        0.30       52.22     51.19 o
  -7  -5   7        0.43      -68.70     35.32 o
  -6  -5   7       74.56       66.67     36.00 o
  -5  -5   7      100.79       29.43     32.66 o
  -4  -5   7       23.77      -11.74     26.65 o
  -3  -5   7      781.58      765.92     26.49 o
  -2  -5   7      550.70      531.90     54.32 o
  -1  -5   7      119.63      128.91     44.09 o
   0  -5   7      875.00      847.15     58.51 o
   1  -5   7     5366.53     5461.18    137.01 o
   2  -5   7     3868.54     3714.95     57.95 o
   3  -5   7      498.62      514.82     35.58 o
   4  -5   7        4.15       22.88     37.18 o
   5  -5   7     1117.36     1062.67     70.44 o
   6  -5   7      395.90      442.97     57.92 o
   7  -5   7      939.16      881.51     77.00 o
   8  -5   7      106.95       65.02     52.25 o
   9  -5   7      373.15      299.67     64.81 o
  10  -5   7     1228.57     1224.72     83.24 o
 -11  -4   7      492.65      553.62     65.53 o
 -10  -4   7     1373.98     1290.50     79.54 o
  -9  -4   7     1478.15     1429.35     77.85 o
  -8  -4   7     1898.51     1841.01     80.63 o
  -7  -4   7     2547.19     2383.35    183.85 o
  -6  -4   7      629.12      674.31     69.61 o
  -5  -4   7      215.51      163.71     34.10 o
  -4  -4   7     1162.81     1063.03     44.25 o
  -3  -4   7      121.64      121.30     21.84 o
  -2  -4   7        2.75       -0.54     54.10 o
  -1  -4   7      296.77      248.25     41.98 o
   0  -4   7     2651.99     2593.64     88.66 o
   1  -4   7     1533.25     1545.93     96.85 o
   2  -4   7     5205.01     5246.06     82.42 o
   3  -4   7     7895.23     7630.15    131.02 o
   4  -4   7     2979.93     2799.48     99.45 o
   5  -4   7     1034.22     1012.24     68.85 o
   6  -4   7     1936.36     1857.04     95.29 o
   7  -4   7     1396.88     1431.35     89.50 o
   8  -4   7     1059.93     1065.85     86.37 o
   9  -4   7       86.56       98.63     47.76 o
  10  -4   7      211.08       54.79     51.94 o
 -11  -3   7      184.14       81.37     50.75 o
 -10  -3   7      212.96      210.38     50.80 o
  -9  -3   7     2612.18     2581.04     94.88 o
  -8  -3   7     2823.23     2709.55     91.56 o
  -7  -3   7     1487.23     1466.73     72.17 o
  -6  -3   7     2937.22     2872.18     84.17 o
  -5  -3   7        9.33        3.59     27.88 o
  -4  -3   7       22.13       23.70     24.64 o
  -3  -3   7      535.42      553.69     30.50 o
  -2  -3   7        0.44        2.16     15.56 o
  -1  -3   7     1278.52     1301.25     69.74 o
   0  -3   7      685.57      666.06     50.86 o
   1  -3   7     2235.49     2071.13     40.92 o
   2  -3   7     2559.73     2471.22     46.47 o
   3  -3   7     2341.30     2422.56     63.72 o
   4  -3   7     5595.66     5775.75    289.32 o
   5  -3   7     1520.36     1441.78     84.13 o
   6  -3   7      638.93      751.33     52.83 o
   7  -3   7     2426.94     2494.04     89.33 o
   8  -3   7     1392.77     1644.68     81.50 o
   9  -3   7       51.87       97.59     46.96 o
  10  -3   7        7.10      -62.56     46.70 o
 -11  -2   7      184.33      252.71     51.99 o
 -10  -2   7        4.01      -27.21     41.37 o
  -9  -2   7      490.28      438.77     59.81 o
  -8  -2   7     1447.48     1414.08     70.60 o
  -7  -2   7     2646.41     2632.57    132.20 o
  -6  -2   7      458.56      522.05     42.81 o
  -5  -2   7       18.65       22.43     35.48 o
  -4  -2   7     3257.59     3156.43     95.70 o
  -3  -2   7     2698.72     2846.21     68.71 o
  -2  -2   7     2088.85     2020.27     73.14 o
  -1  -2   7     1624.27     1600.36     38.39 o
   0  -2   7       29.06       29.77     11.28 o
   1  -2   7        4.82       20.93     12.74 o
   2  -2   7      463.35      504.43     28.32 o
   3  -2   7        6.71       16.56     15.69 o
   4  -2   7      482.06      563.23     31.80 o
   5  -2   7      319.42      320.02     30.98 o
   6  -2   7     1171.24     1260.65     62.61 o
   7  -2   7      780.16      865.88     58.54 o
   8  -2   7      474.82      448.67     52.57 o
   9  -2   7     1356.02     1360.13     91.81 o
  10  -2   7      725.34      700.87     68.68 o
 -11  -1   7        0.74      -28.82     42.33 o
 -10  -1   7      437.37      438.66     54.58 o
  -9  -1   7       60.69       47.32     39.72 o
  -8  -1   7     1252.52     1427.41     80.56 o
  -7  -1   7     2184.45     2191.01     78.59 o
  -6  -1   7     2389.70     2383.63     77.22 o
  -5  -1   7      821.22      840.29     42.75 o
  -4  -1   7     2138.00     2146.51     81.87 o
  -3  -1   7     6492.67     6127.42    170.56 o
  -2  -1   7     9193.23     9256.82    146.82 o
  -1  -1   7     3312.67     3348.69     57.90 o
   0  -1   7      770.95      801.50     29.55 o
   1  -1   7      233.48      206.03     21.88 o
   2  -1   7       57.65       28.21     16.21 o
   3  -1   7      925.68      923.90     32.74 o
   4  -1   7     1161.90     1150.96     38.49 o
   5  -1   7     1537.22     1647.32     92.27 o
   6  -1   7     4042.52     3929.47     86.11 o
   7  -1   7     1902.83     1909.66     82.87 o
   8  -1   7      945.59     1004.13     67.27 o
   9  -1   7      412.50      360.26     54.32 o
  10  -1   7     1976.83     1972.37    121.98 o
 -11   0   7      518.79      608.17     62.32 o
 -10   0   7      888.01      829.39     64.85 o
  -9   0   7        2.06      -31.31     36.34 o
  -8   0   7       72.95       87.04     36.09 o
  -7   0   7      127.23      181.65     36.98 o
  -6   0   7     1123.06     1070.85     71.06 o
  -5   0   7        1.06      -36.11     50.45 o
  -4   0   7       55.65       93.29     52.07 o
  -3   0   7     2786.07     2782.11    168.13 o
  -2   0   7     3112.51     3000.54    104.69 o
  -1   0   7     4632.23     4584.59    112.11 o
   0   0   7     1030.58      946.99     43.55 o
   1   0   7     1487.59     1486.28     34.83 o
   2   0   7      132.77      110.82     16.78 o
   3   0   7     1960.41     1902.41     42.56 o
   4   0   7      503.46      520.16     26.28 o
   5   0   7        6.76      -20.83     21.61 o
   6   0   7     1820.58     1762.68     63.19 o
   7   0   7     2986.31     2918.72     93.34 o
   8   0   7       38.07       23.85     40.63 o
   9   0   7       48.68       58.21     57.09 o
  10   0   7      707.05      521.12     79.94 o
 -11   1   7     2161.00     2041.96    123.10 o
 -10   1   7     1336.51     1277.43    111.51 o
  -9   1   7     1571.35     1477.41     75.46 o
  -8   1   7      437.54      501.57     49.27 o
  -7   1   7        1.82      -14.79     39.43 o
  -6   1   7      248.82      236.11     50.72 o
  -5   1   7       91.32       96.49     27.14 o
  -4   1   7      661.43      697.83     47.54 o
  -3   1   7      387.83      385.92     31.88 o
  -2   1   7     2450.65     2458.32     81.14 o
  -1   1   7     4826.97     4531.17    114.20 o
   0   1   7     2633.08     2596.06     57.32 o
   1   1   7     1875.51     1812.00     44.77 o
   2   1   7     3239.01     3202.12     53.31 o
   3   1   7     2862.08     2819.10     68.45 o
   4   1   7     2609.98     2594.42     58.36 o
   5   1   7      165.62      145.04     34.76 o
   6   1   7       34.01      -10.68     28.18 o
   7   1   7        0.20      -51.15     36.49 o
   8   1   7      107.09      200.57     58.80 o
   9   1   7        6.65       78.15     60.45 o
  10   1   7       46.19      -21.49    115.92 o
 -11   2   7     1016.36     1002.91     72.08 o
 -10   2   7     1381.74     1168.82     72.52 o
  -9   2   7      328.06      427.30     50.84 o
  -8   2   7      278.32      263.81     42.23 o
  -7   2   7     1684.06     1715.96     75.65 o
  -6   2   7      236.71      293.38     49.65 o
  -5   2   7       27.97        5.41     32.96 o
  -4   2   7       15.03       24.54     25.83 o
  -3   2   7     2827.83     2764.21    128.56 o
  -2   2   7     2520.26     2504.78     70.41 o
  -1   2   7     1160.10     1242.56     83.48 o
   0   2   7     3631.14     3572.71     71.26 o
   1   2   7     1534.72     1517.41     46.83 o
   2   2   7     1290.20     1216.26     48.00 o
   3   2   7     1957.43     2005.06     50.47 o
   4   2   7     2533.83     2568.43     59.37 o
   5   2   7     1564.40     1600.02     75.09 o
   6   2   7      929.31      921.30     60.30 o
   7   2   7        2.20      -22.02     39.39 o
   8   2   7      425.97      511.07     86.30 o
   9   2   7       14.30        3.97     58.14 o
 -11   3   7     2058.38     1902.11     93.65 o
 -10   3   7      357.39      302.81     80.68 o
  -9   3   7       31.70       40.78     40.19 o
  -8   3   7      559.93      528.51     55.26 o
  -7   3   7     2608.61     2371.79    158.66 o
  -6   3   7     3804.99     3586.48    202.48 o
  -5   3   7     2189.58     2300.89     79.65 o
  -4   3   7      187.86      200.25     33.25 o
  -3   3   7       51.88       42.63     28.21 o
  -2   3   7      760.50      754.98     44.47 o
  -1   3   7      280.07      316.37     64.11 o
   0   3   7       92.27      116.68     27.02 o
   1   3   7       15.13       -1.64     39.46 o
   2   3   7     2354.79     2294.69     65.98 o
   3   3   7      959.33      945.49     46.26 o
   4   3   7      225.12      260.81     45.85 o
   5   3   7     2128.06     2201.25     83.65 o
   6   3   7     1775.03     1783.58     84.43 o
   7   3   7     1163.48     1165.08     95.40 o
   8   3   7      789.41      682.06     82.72 o
   9   3   7      636.16      799.88     91.71 o
 -11   4   7      681.12      679.17     66.92 o
 -10   4   7      987.00      900.84     96.28 o
  -9   4   7      390.87      314.44     49.85 o
  -8   4   7      411.75      372.57     53.35 o
  -7   4   7     2450.58     2165.79    229.13 o
  -6   4   7     6515.11     6399.26    136.42 o
  -5   4   7     2952.21     3157.37     93.55 o
  -4   4   7     1987.25     2035.53     77.84 o
  -3   4   7     2468.47     2422.39     79.70 o
  -2   4   7      678.49      716.76     48.07 o
  -1   4   7     2279.66     2229.24     77.88 o
   0   4   7     1122.66     1137.47     54.63 o
   1   4   7       69.87      111.26     32.66 o
   2   4   7     1597.21     1602.11     62.10 o
   3   4   7     2509.53     2472.54     72.59 o
   4   4   7     1970.99     2061.82    123.11 o
   5   4   7      166.06      121.22     36.05 o
   6   4   7      543.06      634.97     59.51 o
   7   4   7     3088.42     3046.75    110.90 o
   8   4   7     1947.15     2027.72    122.49 o
 -10   5   7      249.75      260.04     52.58 o
  -9   5   7        0.60       14.74     54.29 o
  -8   5   7        0.19      -28.54     59.33 o
  -7   5   7      189.85      256.54     57.20 o
  -6   5   7      731.75      687.47     53.69 o
  -5   5   7     2939.31     2971.95     94.96 o
  -4   5   7     2296.23     2390.04     86.27 o
  -3   5   7       37.32       51.72     33.75 o
  -2   5   7      175.06      226.48     51.60 o
  -1   5   7     1100.52     1037.46     67.51 o
   0   5   7      665.20      651.99     48.23 o
   1   5   7     1836.17     1857.75     76.41 o
   2   5   7       36.61       27.84     34.22 o
   3   5   7     1024.45     1090.94     62.52 o
   4   5   7       52.09       48.80     34.39 o
   5   5   7        9.09        3.61     34.78 o
   6   5   7        6.24        3.28     45.74 o
   7   5   7      144.63      125.64     60.09 o
   8   5   7      843.79      604.34    119.57 o
 -10   6   7      804.50      745.71     67.81 o
  -9   6   7      420.00      328.21     54.69 o
  -8   6   7        0.50      -22.73     41.13 o
  -7   6   7      166.06      147.28     58.27 o
  -6   6   7      167.55      227.01     43.32 o
  -5   6   7     1298.26     1233.04     73.14 o
  -4   6   7      728.57      708.80     56.24 o
  -3   6   7       33.96        3.81     50.24 o
  -2   6   7       22.48       90.89     50.12 o
  -1   6   7     2305.94     2687.86     89.16 o
   0   6   7     3773.30     4045.45    112.57 o
   1   6   7     2590.65     2628.41     91.72 o
   2   6   7      307.99      318.70     46.09 o
   3   6   7       43.38       40.24     39.22 o
   4   6   7      112.58       92.05     43.21 o
   5   6   7      102.23      110.59     45.51 o
   6   6   7      157.56      209.18     54.96 o
   7   6   7       72.86       93.88     67.71 o
  -9   7   7      643.03      629.24    106.04 o
  -8   7   7      255.67      250.61     51.83 o
  -7   7   7       34.47       91.95     59.38 o
  -6   7   7       58.49       39.23     42.74 o
  -5   7   7        0.56       24.93     39.83 o
  -4   7   7      638.50      671.41     58.80 o
  -3   7   7      761.65      655.09    107.67 o
  -2   7   7       24.84       53.35     45.34 o
  -1   7   7      984.74     1048.33     69.99 o
   0   7   7     1116.18     1209.06     68.30 o
   1   7   7      863.08      961.44     64.08 o
   2   7   7     1013.92     1101.43     83.30 o
   3   7   7      300.17      341.02     51.33 o
   4   7   7       47.66      -41.33     43.36 o
   5   7   7      105.84      144.35     60.56 o
   6   7   7       25.90       65.41     65.61 o
  -8   8   7      377.83      424.13     60.38 o
  -7   8   7      162.23      111.45     64.73 o
  -6   8   7      175.38      240.10    111.05 o
  -5   8   7      236.84      279.48     57.01 o
  -4   8   7      547.77      555.85     65.34 o
  -3   8   7        1.15       75.55     64.35 o
  -2   8   7     1215.49     1126.19     83.97 o
  -1   8   7      538.93      527.85     66.07 o
   0   8   7        0.79       -5.96     40.21 o
   1   8   7      410.37      446.88     54.70 o
   2   8   7      297.53      267.78     51.16 o
   3   8   7      441.96      475.22     65.63 o
   4   8   7     1066.42     1100.37     76.38 o
   5   8   7      470.85      493.42    115.78 o
  -7   9   7      309.56      315.96     76.18 o
  -6   9   7      186.91      190.36     77.50 o
  -5   9   7      694.63      726.04     69.22 o
  -4   9   7      966.56      959.78     73.73 o
  -3   9   7      249.54      191.64     54.00 o
  -2   9   7        3.16       53.86     53.19 o
  -1   9   7     1112.13     1071.79     86.19 o
   0   9   7      463.43      489.49     58.81 o
   1   9   7       46.84      -26.37     44.29 o
   2   9   7      489.53      423.07     59.65 o
   3   9   7      803.27      799.24     70.43 o
  -5  10   7      360.53      312.81     78.87 o
  -4  10   7      492.87      511.33     67.41 o
  -3  10   7      676.00      646.51     70.75 o
  -2  10   7      337.07      375.00     71.92 o
  -1  10   7       22.42      -58.95     56.81 o
   0  10   7       22.91       14.15     62.29 o
   1  10   7        3.81      -21.10     90.89 o
  -3 -12   8       37.45       81.20     47.34 o
  -2 -12   8        4.24       35.34     45.72 o
  -1 -12   8      251.00      287.79     43.79 o
   0 -12   8      617.67      747.77     66.82 o
   1 -12   8      561.36      629.58     68.27 o
   2 -12   8       20.01       40.61     47.17 o
   3 -12   8        0.74      -25.58     46.49 o
   4 -12   8      417.33      407.80     61.85 o
   5 -12   8      992.31      750.87     86.97 o
  -5 -11   8      159.91      286.70     93.73 o
  -4 -11   8       58.33       93.26     62.76 o
  -3 -11   8       10.25       11.82     40.64 o
  -2 -11   8        6.79       -1.88     37.49 o
  -1 -11   8        1.23      -35.98     29.97 o
   0 -11   8      537.52      601.67     43.44 o
   1 -11   8      923.70      960.41     51.89 o
   2 -11   8      338.73      399.92     63.84 o
   3 -11   8      515.17      523.51     59.19 o
   4 -11   8      347.62      323.13     64.11 o
   5 -11   8     1620.30     1528.69    148.51 o
   6 -11   8     1571.81     1423.46    147.43 o
  -6 -10   8      197.60      201.24     54.89 o
  -5 -10   8     1024.63      989.92     70.36 o
  -4 -10   8      136.12       94.41     43.74 o
  -3 -10   8       56.59      -12.35     65.74 o
  -2 -10   8       67.53       25.57     30.23 o
  -1 -10   8        9.30      -15.84     28.40 o
   0 -10   8      104.46       99.85     35.33 o
   1 -10   8        3.55      -12.58     28.34 o
   2 -10   8      296.25      278.59     47.36 o
   3 -10   8      271.78      241.45     49.14 o
   4 -10   8      107.33       64.70     54.78 o
   5 -10   8      625.48      593.10     65.69 o
   6 -10   8      520.83      445.85     66.55 o
   7 -10   8      389.16      315.10     65.47 o
  -7  -9   8      125.20       -0.43     49.82 o
  -6  -9   8      409.80      476.66     58.51 o
  -5  -9   8     1394.88     1593.87    110.24 o
  -4  -9   8     2480.14     2407.88    123.90 o
  -2  -9   8      625.00      730.23     91.78 o
  -1  -9   8      477.71      512.01     33.02 o
   0  -9   8      274.09      305.37     29.13 o
   1  -9   8      106.91      147.05     27.60 o
   2  -9   8      212.98      201.75     41.68 o
   3  -9   8      237.26      213.64     44.69 o
   4  -9   8      360.01      387.37     54.01 o
   5  -9   8      166.18      118.21     94.95 o
   6  -9   8      343.93      432.05    174.75 o
   7  -9   8      802.95      716.24     77.79 o
   8  -9   8      804.85      776.93     82.46 o
  -8  -8   8       22.00       37.72     58.50 o
  -7  -8   8       22.03      -12.93     40.89 o
  -6  -8   8       55.02       24.04     38.36 o
  -5  -8   8     2326.87     2532.49    106.51 o
  -4  -8   8     1761.88     1936.01     70.01 o
  -3  -8   8      407.47      407.54     35.48 o
  -2  -8   8      379.05      408.29     28.79 o
  -1  -8   8      135.12      139.29     51.02 o
   0  -8   8      245.28      210.19     71.69 o
   1  -8   8     1168.36     1255.53     45.59 o
   2  -8   8      759.37      700.51     79.26 o
   3  -8   8      641.95      481.31     51.74 o
   4  -8   8      851.55      829.03     64.48 o
   5  -8   8      630.37      678.91     65.44 o
   6  -8   8      101.80       58.23     49.79 o
   7  -8   8       12.54      -46.35     50.21 o
   8  -8   8     1078.13      982.41     87.74 o
   9  -8   8     1412.59     1224.11    100.99 o
  -9  -7   8       75.07       48.32     79.66 o
  -8  -7   8      242.59      186.65     47.28 o
  -7  -7   8      287.72      277.58     46.32 o
  -6  -7   8      203.45      233.76     41.23 o
  -5  -7   8       57.69      138.29     34.83 o
  -4  -7   8      127.72       98.89     30.39 o
  -3  -7   8      966.05      991.08     48.28 o
  -2  -7   8      259.72      298.40     53.92 o
  -1  -7   8       39.28       22.53     45.95 o
   0  -7   8     1403.18     1414.73     87.12 o
   1  -7   8     2776.65     2891.16    106.31 o
   2  -7   8     2866.75     2574.04     86.28 o
   3  -7   8     1584.80     1549.43    154.87 o
   4  -7   8        1.18       -1.47     38.45 o
   5  -7   8       69.74       82.33     46.41 o
   6  -7   8      426.31      467.60     78.04 o
   7  -7   8      323.55      299.65     59.47 o
   8  -7   8       30.60       -9.23     54.47 o
   9  -7   8      410.96      291.61     73.15 o
  -9  -6   8      683.36      529.30     60.06 o
  -8  -6   8     1449.07     1364.99     75.00 o
  -7  -6   8      166.83      170.96     43.37 o
  -6  -6   8      399.71      433.55     58.68 o
  -5  -6   8       83.52       75.37     32.75 o
  -4  -6   8      243.11      220.57     33.30 o
  -3  -6   8      702.96      744.63     36.84 o
  -2  -6   8     1269.60     1195.99     77.31 o
  -1  -6   8     1328.81     1456.76    102.66 o
   0  -6   8     1086.60     1117.85     91.30 o
   1  -6   8     4404.75     4552.04    130.08 o
   2  -6   8     7045.56     6809.41    104.35 o
   3  -6   8     1496.92     1404.49     85.62 o
   4  -6   8     1893.85     1973.82     91.88 o
   5  -6   8     1078.37     1200.17     79.11 o
   6  -6   8       16.31       31.95     48.83 o
   7  -6   8      616.09      673.10     73.79 o
   8  -6   8      450.95      509.14     71.68 o
   9  -6   8      260.40      244.43     65.73 o
 -10  -5   8      230.91      310.48    106.44 o
  -9  -5   8     1635.30     1561.59     82.78 o
  -8  -5   8     1030.10     1148.56     86.70 o
  -7  -5   8      533.24      613.49     53.52 o
  -6  -5   8     1245.44     1331.30     62.70 o
  -5  -5   8       10.24       16.95     30.67 o
  -4  -5   8       55.79       26.77     37.43 o
  -3  -5   8      265.15      265.57     25.53 o
  -2  -5   8      148.09      120.65     66.82 o
  -1  -5   8       93.88       42.33     41.93 o
   0  -5   8      299.81      345.01     48.16 o
   1  -5   8      589.70      588.18     54.08 o
   2  -5   8      987.88     1055.16     43.07 o
   3  -5   8     1102.54     1073.55     55.82 o
   4  -5   8     1860.57     1812.09     87.99 o
   5  -5   8     1214.33     1221.61    132.01 o
   6  -5   8      599.11      607.03     65.18 o
   7  -5   8      657.02      590.76     90.35 o
   8  -5   8      362.03      286.43     64.16 o
   9  -5   8      182.85      204.17     51.20 o
  10  -5   8       16.44        6.04     52.43 o
 -10  -4   8      125.95       87.42     48.75 o
  -9  -4   8      555.63      491.53     55.20 o
  -8  -4   8     3612.39     3765.03    106.92 o
  -7  -4   8     1010.63     1029.27     60.59 o
  -6  -4   8     1079.12     1091.29     78.23 o
  -5  -4   8     3030.67     2937.16     87.00 o
  -4  -4   8     2302.34     2383.98    122.14 o
  -3  -4   8     1536.93     1490.57     55.60 o
  -2  -4   8     2018.77     2099.49    134.18 o
  -1  -4   8      337.05      271.84     45.72 o
   0  -4   8      312.95      298.48     44.95 o
   1  -4   8       93.51       94.25     14.56 o
   2  -4   8        1.22       22.92     25.81 o
   3  -4   8     1208.45     1192.34     52.78 o
   4  -4   8      994.36      915.14     63.40 o
   5  -4   8     1349.31     1353.86     81.84 o
   6  -4   8     2064.06     2222.19    102.03 o
   7  -4   8     1735.75     1746.44     81.51 o
   8  -4   8     2515.82     2371.18     93.74 o
   9  -4   8      864.26      913.74     70.75 o
  10  -4   8      220.73      153.61     54.86 o
 -11  -3   8       27.18       43.86     50.00 o
 -10  -3   8       17.83       29.00     45.18 o
  -9  -3   8      387.16      467.10     54.24 o
  -8  -3   8     2442.21     2293.43     86.25 o
  -7  -3   8      955.59      923.16     56.72 o
  -6  -3   8      474.23      435.62     42.18 o
  -5  -3   8       27.37       -5.34     28.08 o
  -4  -3   8      679.41      656.76     49.28 o
  -3  -3   8     5907.54     6100.95    108.65 o
  -2  -3   8     2847.29     2867.96     72.29 o
  -1  -3   8      596.09      673.07     25.07 o
   0  -3   8       50.12       38.13     11.87 o
   1  -3   8     2334.23     2326.56     42.53 o
   2  -3   8      386.71      398.11     28.72 o
   3  -3   8     1095.22     1139.56     62.55 o
   4  -3   8      160.70      155.11     34.31 o
   5  -3   8      727.22      707.18     49.88 o
   6  -3   8      674.48      680.46     53.35 o
   7  -3   8     2260.66     2253.33     86.66 o
   8  -3   8     1027.75     1050.53     70.30 o
   9  -3   8       94.03      -23.19     44.29 o
  10  -3   8      892.46      935.94     75.71 o
 -11  -2   8     1149.61     1084.94     76.73 o
 -10  -2   8      680.12      650.78     62.50 o
  -9  -2   8      274.56      347.58     49.02 o
  -8  -2   8        4.57      -13.44     35.66 o
  -7  -2   8      713.10      713.85     51.02 o
  -6  -2   8      785.51      808.45     49.70 o
  -5  -2   8      136.24       25.55     51.94 o
  -4  -2   8       13.26       56.69     33.55 o
  -3  -2   8     2123.20     2092.49    106.75 o
  -2  -2   8     5336.46     5545.49    100.40 o
  -1  -2   8     4616.96     4654.30     71.75 o
   0  -2   8      674.74      633.79     21.76 o
   1  -2   8      243.61      217.72     19.78 o
   2  -2   8      715.78      703.01     33.86 o
   3  -2   8     1623.40     1570.81     50.96 o
   4  -2   8     1518.68     1574.30    116.72 o
   5  -2   8       31.18       25.43     31.97 o
   6  -2   8     2374.52     2327.58     83.59 o
   7  -2   8      539.90      525.01     51.71 o
   8  -2   8       27.68       44.57     42.06 o
   9  -2   8       20.20       42.94     45.70 o
  10  -2   8      598.79      441.11     98.22 o
 -11  -1   8      719.01      699.94     65.38 o
 -10  -1   8      955.96      902.85    120.67 o
  -9  -1   8     1188.59     1148.61     90.42 o
  -8  -1   8       32.65      -48.71     34.39 o
  -7  -1   8       24.29       17.66     31.97 o
  -6  -1   8      634.03      542.53     57.17 o
  -5  -1   8     1538.12     1584.39     81.57 o
  -4  -1   8        3.57       48.43     35.22 o
  -3  -1   8     1888.18     1944.22     78.83 o
  -2  -1   8    10394.09    10273.01    163.02 o
  -1  -1   8     4298.83     4260.68     71.80 o
   0  -1   8     2320.20     2267.15     53.33 o
   1  -1   8     2189.69     2203.29     62.11 o
   2  -1   8     1225.34     1313.97     60.97 o
   3  -1   8     1376.64     1353.22     45.65 o
   4  -1   8      942.50     1006.42     43.51 o
   5  -1   8        0.35       22.90     31.29 o
   6  -1   8      721.78      717.57     63.99 o
   7  -1   8      739.44      836.56     62.33 o
   8  -1   8     1270.72     1268.74     73.42 o
   9  -1   8      123.63      169.29     63.87 o
  10  -1   8      348.29      282.59     73.45 o
 -11   0   8     1566.67     1483.50     84.09 o
 -10   0   8      493.38      450.96     55.02 o
  -9   0   8       55.07      -35.28     37.13 o
  -8   0   8      387.89      433.11     47.86 o
  -7   0   8      290.95      322.83     41.54 o
  -6   0   8       61.04       -0.25     46.53 o
  -5   0   8      123.26      182.52     42.99 o
  -4   0   8      125.62      233.74     41.88 o
  -3   0   8      872.36      925.32     59.08 o
  -2   0   8     1234.14     1112.03     65.67 o
  -1   0   8     1064.07     1045.66    144.73 o
   0   0   8     2033.26     2078.29     61.84 o
   1   0   8      181.82      193.86     29.35 o
   2   0   8      915.40      904.42     34.53 o
   3   0   8     2359.24     2480.60     54.93 o
   4   0   8      349.45      370.90     31.17 o
   5   0   8     1100.67     1059.53     59.47 o
   6   0   8      158.64      139.70     37.67 o
   7   0   8       86.54       81.55     39.59 o
   8   0   8        3.51       75.31     54.70 o
   9   0   8       63.74       19.93     61.21 o
 -11   1   8     1176.36     1156.76     90.85 o
 -10   1   8      642.73      652.58     61.58 o
  -9   1   8      712.43      699.60    130.59 o
  -8   1   8     1687.23     1673.46     80.99 o
  -7   1   8     3832.34     3555.38    175.02 o
  -6   1   8     5235.42     4936.91    142.97 o
  -5   1   8     1665.53     1690.72     87.08 o
  -4   1   8      108.52      124.22     41.03 o
  -3   1   8      105.56       55.12     39.07 o
  -2   1   8      310.55      319.81     42.26 o
  -1   1   8      107.86      113.38     39.97 o
   0   1   8      640.41      650.08     33.29 o
   1   1   8     3130.12     3044.15     58.94 o
   2   1   8     1919.27     1885.67     48.63 o
   3   1   8     2333.00     2245.97     55.05 o
   4   1   8     4941.49     4916.40     82.85 o
   5   1   8     3805.30     3734.38    107.52 o
   6   1   8     1220.87     1206.22     83.25 o
   7   1   8     1599.27     1540.73    127.68 o
   8   1   8      417.22      427.43     93.19 o
   9   1   8      736.70      707.70    132.55 o
 -11   2   8      805.83      760.45     68.96 o
 -10   2   8     1243.90     1115.51     73.99 o
  -9   2   8      200.16      189.27     45.46 o
  -8   2   8       41.95       68.83     38.90 o
  -7   2   8     2801.45     2503.23    109.64 o
  -6   2   8     3888.69     3497.96    159.20 o
  -5   2   8     2834.30     2689.90    107.44 o
  -4   2   8     1737.27     1668.77     89.69 o
  -3   2   8        0.96        5.86     26.01 o
  -2   2   8        0.72      -36.70     24.37 o
  -1   2   8     2669.38     2649.30    173.20 o
   0   2   8       34.95       27.73     27.12 o
   1   2   8     1053.22     1043.42     39.20 o
   2   2   8      643.24      741.61     43.89 o
   3   2   8     2705.11     2583.25    119.99 o
   4   2   8     1314.78     1369.87     65.04 o
   5   2   8      879.29      864.99     76.04 o
   6   2   8      790.36      762.23     75.64 o
   7   2   8     1382.78     1337.80     97.81 o
   8   2   8      849.08      683.62     83.40 o
   9   2   8      716.11      688.17    105.91 o
 -11   3   8       27.59      -22.54     46.05 o
 -10   3   8       77.02       38.89     44.18 o
  -9   3   8       14.01       94.35     42.40 o
  -8   3   8       18.00       47.45     39.03 o
  -7   3   8      104.11       66.38     46.82 o
  -6   3   8     1816.40     1610.51     94.17 o
  -5   3   8     4494.35     4480.25    217.63 o
  -4   3   8     1271.39     1174.89     76.22 o
  -3   3   8     1441.71     1472.29     66.94 o
  -2   3   8      346.65      318.25     36.95 o
  -1   3   8     1720.92     1786.48     72.46 o
   0   3   8     5048.40     4842.94    127.62 o
   1   3   8     1671.01     1683.81     63.61 o
   2   3   8      223.44      264.27     30.74 o
   3   3   8      911.47      846.33     53.73 o
   4   3   8        1.64       48.34     38.47 o
   5   3   8        3.99      -55.26     36.82 o
   6   3   8        0.77       71.47     43.87 o
   7   3   8      725.06      761.21     83.01 o
   8   3   8     2252.15     2274.87    139.05 o
 -10   4   8       39.37      110.33     48.34 o
  -9   4   8       16.53       42.93     50.77 o
  -8   4   8       68.92       46.94     41.49 o
  -7   4   8      133.36      135.72     52.32 o
  -6   4   8     1790.69     1631.49     96.97 o
  -5   4   8     3022.02     3060.23    119.10 o
  -4   4   8     1251.12     1291.67     83.51 o
  -3   4   8      936.12      885.56     56.46 o
  -2   4   8      173.91      239.14     53.30 o
  -1   4   8     1407.26     1582.76     72.61 o
   0   4   8     2880.66     3027.04     79.59 o
   1   4   8     1635.03     1519.73     69.78 o
   2   4   8      608.44      534.92     46.74 o
   3   4   8      279.31      222.17     81.19 o
   4   4   8      188.69      123.10     50.95 o
   5   4   8       64.77       78.88     42.77 o
   6   4   8      128.05       91.31     47.14 o
   7   4   8     1728.89     1628.81    110.77 o
   8   4   8      769.44      927.04     95.74 o
 -10   5   8       59.07       80.24     59.02 o
  -9   5   8      403.10      343.35     54.15 o
  -8   5   8      307.68      255.59    111.72 o
  -7   5   8        0.48       62.95     51.31 o
  -6   5   8       31.42       13.27     50.38 o
  -5   5   8      189.24      200.97     54.64 o
  -4   5   8      424.76      434.87     94.95 o
  -3   5   8       33.14       13.43     35.62 o
  -2   5   8       55.65       55.40     36.23 o
  -1   5   8     1110.13     1141.78     63.72 o
   0   5   8      548.36      566.35     49.08 o
   1   5   8      681.71      757.21     73.25 o
   2   5   8      712.72      800.31     56.82 o
   3   5   8        5.24       32.92     47.50 o
   4   5   8       99.13       94.31     45.57 o
   5   5   8      380.55      360.72     55.92 o
   6   5   8      426.53      436.11     61.27 o
   7   5   8        0.67      151.05     68.96 o
  -9   6   8     1649.65     1545.10     86.45 o
  -8   6   8      441.55      464.81     74.14 o
  -7   6   8       61.63       21.66     54.98 o
  -6   6   8       52.77      197.91     93.33 o
  -5   6   8      575.37      478.44     68.83 o
  -4   6   8      806.35      935.44    214.79 o
  -3   6   8     1004.71     1010.18     65.97 o
  -2   6   8     1187.53     1270.28     70.75 o
  -1   6   8      784.64      782.24     61.74 o
   0   6   8     2025.04     2171.65     90.27 o
   1   6   8      926.31      975.12     92.03 o
   2   6   8      916.62      989.91     72.29 o
   3   6   8     1334.46     1370.81     92.67 o
   4   6   8      896.90      930.48     83.20 o
   5   6   8      795.77      710.24     81.86 o
   6   6   8     1155.59     1093.75    139.50 o
  -8   7   8     1195.20     1211.68    110.64 o
  -7   7   8        1.23      -26.07     57.13 o
  -6   7   8       50.19      102.89     60.12 o
  -5   7   8      440.05      424.86     73.43 o
  -4   7   8      320.60      250.52    105.91 o
  -3   7   8        0.10       43.89     44.15 o
  -2   7   8      391.14      361.05     52.35 o
  -1   7   8     1225.57     1194.36     84.73 o
   0   7   8      455.36      512.87     55.21 o
   1   7   8      206.10      217.70     47.65 o
   2   7   8      909.71     1030.97     87.41 o
   3   7   8      867.15      991.66     87.70 o
   4   7   8      805.72      921.40     87.08 o
   5   7   8      793.16      745.79     85.89 o
  -7   8   8      224.48      299.73     74.28 o
  -6   8   8      288.01      332.16     74.66 o
  -5   8   8      444.49      466.70     77.74 o
  -4   8   8     1291.78     1282.05    102.60 o
  -3   8   8     1546.99     1477.62    108.43 o
  -2   8   8      591.23      726.91     66.79 o
  -1   8   8        4.18      -58.03     49.43 o
   0   8   8      117.37       36.13     82.37 o
   1   8   8        1.22       83.62     59.70 o
   2   8   8       36.74        1.75    218.98 o
   3   8   8      100.47       43.32     61.93 o
  -6   9   8      253.54      267.58     77.48 o
  -5   9   8      552.36      688.05     90.45 o
  -4   9   8     1497.26     1582.14    115.54 o
  -3   9   8      947.78     1133.46    104.04 o
  -2   9   8      800.58     1107.99    104.05 o
  -1   9   8      140.07      131.74     86.57 o
   0   9   8        2.31       17.31     60.43 o
   1   9   8      255.80      260.27     73.31 o
   2   9   8      234.67      157.17     98.20 o
  -2 -12   9       85.57        7.69     40.16 o
  -1 -12   9       44.75       44.61     33.99 o
   0 -12   9       37.60       36.26     33.30 o
   1 -12   9       98.63      152.37     47.38 o
   2 -12   9       56.31       16.24     45.54 o
   3 -12   9      105.79      104.26     49.43 o
   4 -12   9      282.02      241.85     57.00 o
  -4 -11   9     1403.21     1875.23    121.46 o
  -3 -11   9      198.52      230.20     96.17 o
  -2 -11   9       57.14       76.43     37.00 o
  -1 -11   9       34.79       -0.56     35.00 o
   0 -11   9       72.27       88.28     31.41 o
   1 -11   9        0.78       12.27     39.52 o
   2 -11   9       66.65       61.77     61.27 o
   3 -11   9      589.61      652.02     80.48 o
   4 -11   9      528.20      549.49     63.30 o
   5 -11   9      442.23      401.18     62.64 o
   6 -11   9      933.25      795.69     78.78 o
  -6 -10   9       43.50       55.40     49.05 o
  -5 -10   9      756.71      839.52     78.59 o
  -4 -10   9      977.34     1001.34     62.44 o
  -3 -10   9      208.65      277.44     70.61 o
  -2 -10   9      137.81       78.11     33.36 o
  -1 -10   9        5.78       -3.33     37.77 o
   0 -10   9      233.68      232.25     30.49 o
   1 -10   9      463.93      390.29     49.50 o
   2 -10   9       29.52       34.57     39.95 o
   3 -10   9        4.01       10.10     55.32 o
   4 -10   9       77.11       63.85     70.61 o
   5 -10   9      144.55       87.97     51.59 o
   6 -10   9       97.46       56.23     50.62 o
   7 -10   9       65.98      122.86     57.62 o
  -7  -9   9       87.95       21.52     44.26 o
  -6  -9   9       13.87       13.52     40.89 o
  -5  -9   9      103.60      106.01     39.19 o
  -4  -9   9     1910.15     2072.55    159.88 o
  -3  -9   9      843.24      951.18     62.18 o
  -2  -9   9      142.04      192.60     28.98 o
  -1  -9   9      635.63      681.97    106.04 o
   0  -9   9     1389.96     1073.41    122.27 o
   1  -9   9     1450.66     1580.97     71.32 o
   2  -9   9     2833.89     2887.77    175.57 o
   3  -9   9      275.34      295.98     48.29 o
   4  -9   9      300.08      211.59     50.80 o
   5  -9   9       10.03       46.75     47.24 o
   6  -9   9       13.56       75.36     53.02 o
   7  -9   9        0.56      -10.55     52.38 o
   8  -9   9      196.01      120.91     60.75 o
  -8  -8   9       55.87       64.95     45.51 o
  -7  -8   9        0.37      -61.36     39.18 o
  -6  -8   9      203.22      228.84     71.03 o
  -5  -8   9        7.43       -4.17     32.87 o
  -4  -8   9      780.30      722.00     79.70 o
  -3  -8   9      312.36      308.83     38.92 o
  -2  -8   9      559.84      586.12     70.06 o
  -1  -8   9      142.30       70.88    137.29 o
   0  -8   9      671.22      719.64    146.21 o
   1  -8   9     2103.48     1960.17    145.81 o
   2  -8   9     1621.57     1633.51    224.12 o
   3  -8   9      900.87      854.64     63.42 o
   4  -8   9      156.48      215.83     50.23 o
   5  -8   9        0.16      -16.51     44.36 o
   6  -8   9       46.84        5.69     48.06 o
   7  -8   9      466.22      484.25     99.42 o
   8  -8   9        9.83       56.09     56.79 o
  -8  -7   9     1254.92     1224.13     78.55 o
  -7  -7   9      987.24     1126.32     84.30 o
  -6  -7   9      315.63      329.63     45.15 o
  -5  -7   9      864.76      924.05     54.32 o
  -4  -7   9      411.89      511.87     39.59 o
  -3  -7   9       16.12       -6.35     38.67 o
  -2  -7   9      155.74      130.03     88.73 o
  -1  -7   9      129.53       81.38     53.16 o
   0  -7   9      303.41      303.35     54.77 o
   1  -7   9      406.64      482.78     59.01 o
   2  -7   9      896.67      786.33     55.01 o
   3  -7   9     2016.37     2033.08     88.62 o
   4  -7   9     1562.47     1401.28     84.70 o
   5  -7   9     1526.11     1678.08    149.87 o
   6  -7   9     1415.19     1322.76     88.04 o
   7  -7   9      741.49      616.04     77.10 o
   8  -7   9      862.23      673.61     79.60 o
   9  -7   9      168.13      116.78     65.16 o
  -9  -6   9      895.07      910.71     70.21 o
  -8  -6   9     2860.24     2869.02    126.25 o
  -7  -6   9     1136.38     1187.60     69.43 o
  -6  -6   9      203.44      210.26     41.27 o
  -5  -6   9      498.72      507.88     43.95 o
  -4  -6   9      277.78      327.17     34.85 o
  -3  -6   9     1343.15     1248.99     73.72 o
  -2  -6   9      294.05      235.08     78.99 o
  -1  -6   9      577.98      453.89     59.36 o
   0  -6   9      200.31      203.74     50.49 o
   1  -6   9      318.51      336.76     52.51 o
   2  -6   9     3135.26     3070.16    109.98 o
   3  -6   9     1204.75     1135.24     70.74 o
   4  -6   9      416.11      393.82     97.52 o
   5  -6   9     1038.17      950.27    110.64 o
   6  -6   9      733.23      587.62     68.67 o
   7  -6   9     1469.71     1448.77     94.95 o
   8  -6   9     1547.98     1565.29    114.83 o
   9  -6   9      232.59      131.34     81.20 o
 -10  -5   9        0.06       27.26     46.95 o
  -9  -5   9      230.09      110.10     48.82 o
  -8  -5   9      777.81      821.62     64.89 o
  -7  -5   9      918.89      849.31     68.90 o
  -6  -5   9       50.86       55.12     36.09 o
  -5  -5   9       46.96       50.06     31.49 o
  -4  -5   9      654.41      678.22     40.11 o
  -3  -5   9     2987.11     2915.31     85.45 o
  -2  -5   9     1145.54      958.98    102.26 o
  -1  -5   9      508.38      574.21     59.65 o
   0  -5   9        1.99       36.42     55.32 o
   1  -5   9       22.86       27.65     38.91 o
   2  -5   9      191.11      177.36     32.15 o
   3  -5   9        9.79      -18.00     28.16 o
   4  -5   9       23.92       65.57     42.28 o
   5  -5   9       24.68       13.16     51.26 o
   6  -5   9      691.30      673.06    102.12 o
   7  -5   9      547.58      585.54     70.67 o
   8  -5   9      208.20      170.45     50.23 o
   9  -5   9      443.44      417.32     59.07 o
 -10  -4   9      376.91      292.42     63.31 o
  -9  -4   9      224.53      311.78     51.94 o
  -8  -4   9      737.03      686.75     59.47 o
  -7  -4   9     1412.86     1382.16     71.14 o
  -6  -4   9      442.02      412.49     43.63 o
  -5  -4   9     1030.36     1027.82     51.36 o
  -4  -4   9      290.77      313.41     50.45 o
  -3  -4   9     1628.48     1644.42     54.50 o
  -2  -4   9     7929.74     7576.65    262.40 o
  -1  -4   9     3347.03     3287.30    111.52 o
   0  -4   9      222.06      192.65     44.72 o
   1  -4   9      193.76      192.91     23.91 o
   2  -4   9      265.74      277.12     37.59 o
   3  -4   9     1344.66     1308.02     58.22 o
   4  -4   9      257.04      217.69     37.28 o
   5  -4   9     1464.32     1564.79    115.51 o
   6  -4   9     2844.36     2894.25    144.67 o
   7  -4   9      509.70      548.76     57.09 o
   8  -4   9      474.02      469.02     78.57 o
   9  -4   9      964.75      832.72     70.33 o
 -10  -3   9      896.60      917.97     69.63 o
  -9  -3   9       99.11       98.35     44.68 o
  -8  -3   9      257.57      273.82     46.98 o
  -7  -3   9      548.48      430.84     46.32 o
  -6  -3   9      662.75      595.55     47.24 o
  -5  -3   9      415.29      397.39     48.98 o
  -4  -3   9      165.19      177.92     39.01 o
  -3  -3   9      818.86      862.17     57.29 o
  -2  -3   9     3112.40     3211.45     70.91 o
  -1  -3   9     3318.28     3324.50     53.98 o
   0  -3   9     1019.64      957.34     45.37 o
   1  -3   9        1.57        7.13     19.12 o
   2  -3   9        1.32       50.35     25.66 o
   3  -3   9     2014.17     2089.57     58.83 o
   4  -3   9       92.94      106.55     33.52 o
   5  -3   9      751.78      798.36     55.01 o
   6  -3   9     1379.22     1433.63     71.43 o
   7  -3   9     1302.31     1373.85     73.70 o
   8  -3   9      146.78      135.87     67.38 o
   9  -3   9       30.18      -57.14     45.89 o
 -10  -2   9      369.95      357.43     54.30 o
  -9  -2   9      675.45      643.46     59.50 o
  -8  -2   9     1049.06     1074.95     63.88 o
  -7  -2   9      373.55      418.33     45.82 o
  -6  -2   9      328.05      373.73     53.29 o
  -5  -2   9      123.01      138.18     41.89 o
  -4  -2   9      876.15      938.78     59.50 o
  -3  -2   9     1086.79     1156.39     66.22 o
  -2  -2   9      742.48      893.09     84.89 o
  -1  -2   9     1649.33     1707.28     76.80 o
   0  -2   9      815.98      854.89     32.92 o
   1  -2   9     1750.95     1698.51     51.28 o
   2  -2   9     2147.04     2223.26     59.41 o
   3  -2   9     2403.52     2450.88     63.37 o
   4  -2   9     2504.45     2706.22     81.96 o
   5  -2   9     1522.96     1505.57     69.79 o
   6  -2   9        0.19      -28.62     35.21 o
   7  -2   9        0.05      -15.75     39.40 o
   8  -2   9        0.96        1.75     42.75 o
   9  -2   9       17.85       21.63     47.12 o
 -11  -1   9     1230.25     1179.16     78.94 o
 -10  -1   9      928.19      851.23     85.91 o
  -9  -1   9      428.48      437.69     53.82 o
  -8  -1   9      295.47      238.79     53.01 o
  -7  -1   9     3233.94     3069.12     92.63 o
  -6  -1   9     2250.98     1980.35     93.56 o
  -5  -1   9        0.78       36.15     38.78 o
  -4  -1   9        0.46      -29.74     35.74 o
  -3  -1   9      142.43      269.66     42.63 o
  -2  -1   9     2580.48     2618.56     89.85 o
  -1  -1   9      692.52      713.19     49.87 o
   0  -1   9     1045.58     1045.00     49.70 o
   1  -1   9     4357.22     4349.30     80.76 o
   2  -1   9      843.73      770.55     38.13 o
   3  -1   9     2459.80     2566.69     73.17 o
   4  -1   9     3469.40     3608.58     77.29 o
   5  -1   9     2967.89     3073.18     91.03 o
   6  -1   9     1521.47     1551.21     73.47 o
   7  -1   9       86.80      213.94     44.49 o
   8  -1   9        4.34       43.69     54.97 o
   9  -1   9       45.34       42.39    144.59 o
 -11   0   9     1040.70      935.20     72.57 o
 -10   0   9      439.71      405.51     55.85 o
  -9   0   9        6.87      -37.30     38.14 o
  -8   0   9      224.55      149.66     42.23 o
  -7   0   9     1852.16     1911.26     99.71 o
  -6   0   9     2699.73     2792.25    110.04 o
  -5   0   9     2678.39     2572.81    102.46 o
  -4   0   9       76.90      107.73     42.13 o
  -3   0   9      514.69      448.54     50.39 o
  -2   0   9     1675.41     1627.48    152.44 o
  -1   0   9      110.29      100.76     38.00 o
   0   0   9      241.64      233.72     32.70 o
   1   0   9      263.01      298.13     34.47 o
   2   0   9     1304.69     1403.06     52.43 o
   3   0   9     1513.00     1510.03    104.96 o
   4   0   9      181.38      190.94     31.04 o
   5   0   9      755.09      652.19     49.41 o
   6   0   9     1091.20     1026.56    119.70 o
   7   0   9      588.00      484.17     68.00 o
   8   0   9     1066.44     1099.83     91.24 o
   9   0   9      585.23      477.54     77.47 o
 -11   1   9      350.49      397.65     60.03 o
 -10   1   9       11.53      -34.28     41.97 o
  -9   1   9      337.74      306.26     48.78 o
  -8   1   9      357.55      255.60     52.04 o
  -7   1   9     1215.56     1131.87     81.08 o
  -6   1   9     3740.74     3653.47    123.77 o
  -5   1   9     5842.86     5762.52    165.69 o
  -4   1   9     2981.77     3152.22    113.45 o
  -3   1   9     1222.21     1209.63     73.67 o
  -2   1   9      868.56      806.50     61.54 o
  -1   1   9     1767.22     1549.13     81.51 o
   0   1   9     4178.98     3847.54    116.04 o
   1   1   9        2.62      -55.87     29.70 o
   2   1   9      662.52      680.71     47.05 o
   3   1   9     1070.28     1068.56     49.63 o
   4   1   9      746.81      739.11     95.27 o
   5   1   9      230.43      220.45     53.89 o
   6   1   9      595.20      666.70     72.28 o
   7   1   9     3508.50     3239.28    133.88 o
   8   1   9     2857.72     2550.22    124.62 o
 -10   2   9      113.60      108.23     70.00 o
  -9   2   9       14.32       15.02     42.43 o
  -8   2   9       52.49       96.75     41.56 o
  -7   2   9      545.03      510.97     63.46 o
  -6   2   9      776.50      721.39     86.30 o
  -5   2   9     1710.83     1574.96     90.82 o
  -4   2   9     2459.08     2664.43    105.82 o
  -3   2   9      129.88      131.64     46.29 o
  -2   2   9       39.39       22.00     40.22 o
  -1   2   9      880.69      756.36     63.10 o
   0   2   9     2164.86     2074.57     92.82 o
   1   2   9      187.67      198.38     39.01 o
   2   2   9       12.17       38.30     28.93 o
   3   2   9      960.90      961.88     67.67 o
   4   2   9      167.80      263.60     44.87 o
   5   2   9       32.53      -27.80     39.68 o
   6   2   9      155.50       31.40     55.16 o
   7   2   9      554.48      625.35     77.96 o
   8   2   9     1424.41     1337.46    106.91 o
 -10   3   9      581.23      562.79     63.12 o
  -9   3   9      262.74      220.22     72.63 o
  -8   3   9      325.73      395.31    124.57 o
  -7   3   9       59.42       60.45     49.12 o
  -6   3   9      191.42      164.32     86.84 o
  -5   3   9      956.89      801.26     72.36 o
  -4   3   9       19.50       27.22     42.83 o
  -3   3   9       24.48       53.01     45.85 o
  -2   3   9     1109.08     1066.33    110.24 o
  -1   3   9     1058.37     1077.37    186.25 o
   0   3   9     4716.42     4605.12    138.61 o
   1   3   9     1704.71     1803.83     77.55 o
   2   3   9      189.21      222.21     36.28 o
   3   3   9      267.50      304.72     39.52 o
   4   3   9      107.96      150.97     46.94 o
   5   3   9      292.54      199.65     50.00 o
   6   3   9      998.51     1227.51    168.80 o
   7   3   9        2.63       28.75     77.50 o
 -10   4   9     1818.39     1596.09     88.05 o
  -9   4   9      161.27       73.27     80.71 o
  -8   4   9      383.34      235.68     61.96 o
  -7   4   9       66.59       38.97     51.67 o
  -6   4   9       10.23      -60.31     46.30 o
  -5   4   9       15.10      -60.25     45.54 o
  -4   4   9      268.10      254.83     58.16 o
  -3   4   9     1050.06      956.09    125.79 o
  -2   4   9     1680.70     1452.76    201.27 o
  -1   4   9     1797.00     1713.39     96.81 o
   0   4   9     2121.74     2400.56    138.50 o
   1   4   9     1041.86     1056.98     64.52 o
   2   4   9     1455.65     1613.69     79.62 o
   3   4   9     1009.78     1116.29     72.34 o
   4   4   9      272.11      164.12     57.99 o
   5   4   9      305.68      416.44     69.75 o
   6   4   9      538.98      472.51     75.85 o
   7   4   9       49.07        4.35     64.67 o
  -9   5   9     2287.05     2323.96    167.83 o
  -8   5   9      241.84      145.13     62.57 o
  -7   5   9        4.78      -46.33     54.51 o
  -6   5   9      428.98      352.67    116.05 o
  -5   5   9      477.77      491.64     77.50 o
  -4   5   9      320.47      362.14    131.47 o
  -3   5   9       51.20       58.11     81.16 o
  -2   5   9      463.53      445.08     65.51 o
  -1   5   9      585.02      490.39    112.67 o
   0   5   9      261.66      342.58    132.96 o
   1   5   9      459.59      564.81     57.91 o
   2   5   9      963.80     1000.32    117.54 o
   3   5   9      549.50      489.66     67.62 o
   4   5   9      756.35      947.62    117.13 o
   5   5   9      503.31      458.19     76.83 o
   6   5   9      179.21      172.87     92.79 o
  -9   6   9     2350.89     2412.22    131.22 o
  -8   6   9     1967.10     2146.51    126.47 o
  -7   6   9      456.04      455.81     73.18 o
  -6   6   9      186.21       55.66     55.49 o
  -5   6   9     1120.14     1196.45     94.09 o
  -4   6   9     2491.28     2739.90    129.45 o
  -3   6   9      594.10      592.09     83.73 o
  -2   6   9       26.14      -23.08    146.08 o
  -1   6   9        0.80      -67.17     54.74 o
   0   6   9      505.56      407.32     73.99 o
   1   6   9       73.59       23.84     53.16 o
   2   6   9       87.55      181.68     63.17 o
   3   6   9     1722.88     1794.42    128.36 o
   4   6   9     1428.03     1084.78    133.09 o
   5   6   9      875.29     1026.88    136.07 o
  -8   7   9     1068.91     1137.80    102.10 o
  -7   7   9      702.97      586.28    155.95 o
  -6   7   9      107.38      106.79     63.07 o
  -5   7   9      641.63      700.43    138.37 o
  -4   7   9     1439.35     1482.99    207.62 o
  -3   7   9      857.67      963.98     99.28 o
  -2   7   9       38.86        6.21     58.95 o
  -1   7   9       50.13      -71.28     66.41 o
   0   7   9       16.95        8.30     98.87 o
   1   7   9       90.00      153.31     62.07 o
   2   7   9       79.43       65.14     68.58 o
   3   7   9        4.70       25.43     84.13 o
   4   7   9      795.12      723.09    125.25 o
  -6   8   9      132.12       -2.94     61.62 o
  -5   8   9       63.48      136.08     71.17 o
  -4   8   9     1341.21     1562.27    113.00 o
  -3   8   9     2146.86     2467.84    139.71 o
  -2   8   9      667.03      796.77     93.25 o
  -1   8   9      132.78      319.90    147.16 o
   0   8   9      171.43       79.26     83.86 o
   1   8   9      471.32      438.63     76.70 o
   2   8   9      957.33     1145.57    178.54 o
  -4   9   9      544.10      473.92    124.03 o
  -3   9   9      354.08      266.07     76.35 o
  -2   9   9     1183.91     1694.36    124.11 o
  -1   9   9      909.05     1024.89    145.81 o
  -1 -12  10      130.04      124.17     83.59 o
   0 -12  10      366.73      394.77     90.43 o
   1 -12  10       53.90       77.56     46.25 o
   2 -12  10       14.65       26.67     45.62 o
  -4 -11  10      882.81     1110.47     97.39 o
  -3 -11  10      385.81      406.00     97.79 o
  -2 -11  10      128.25      168.49     38.68 o
  -1 -11  10       47.83       64.15     34.87 o
   0 -11  10      291.16      272.88     34.21 o
   1 -11  10     1447.55     1472.97    149.33 o
   2 -11  10      257.95      371.16     52.72 o
   3 -11  10      113.62      142.28    102.66 o
   4 -11  10      275.22      377.27     60.64 o
   5 -11  10       67.85       85.12     50.87 o
  -5 -10  10       15.75       39.29     44.47 o
  -4 -10  10       49.69       93.37     39.50 o
  -3 -10  10      369.65      409.38     42.43 o
  -1 -10  10       32.48      -88.19     72.50 o
   0 -10  10      244.62      143.92     83.59 o
   1 -10  10     1358.78     1340.07     72.63 o
   2 -10  10     1017.66      995.32     66.64 o
   3 -10  10      329.70      307.75     53.43 o
   4 -10  10       10.49       28.99     45.09 o
   5 -10  10      100.31       58.25     49.69 o
   6 -10  10      535.43      471.82     71.37 o
  -6  -9  10       83.41       91.39     42.46 o
  -5  -9  10      291.20      228.35     97.12 o
  -4  -9  10       16.46       13.91     47.60 o
  -3  -9  10      174.05      147.66     30.68 o
  -2  -9  10       48.90       80.61     83.86 o
  -1  -9  10      671.56      684.14    106.31 o
   0  -9  10      957.24      935.99    116.59 o
   1  -9  10      721.49      599.47    102.53 o
   3  -9  10     2587.02     2560.45    175.84 o
   4  -9  10      583.58      576.41    129.85 o
   5  -9  10      593.23      495.88     66.09 o
   6  -9  10      385.71      410.80     67.94 o
   7  -9  10      493.06      361.63     69.89 o
  -7  -8  10      445.17      496.38     57.26 o
  -6  -8  10      102.32      103.17     66.86 o
  -5  -8  10       58.66       23.13     33.87 o
  -4  -8  10       26.61       28.00     29.96 o
  -3  -8  10      141.11      308.39     92.52 o
  -2  -8  10       16.31      -16.77     77.37 o
  -1  -8  10       36.30      -13.87     66.68 o
   0  -8  10      234.26      224.47    100.90 o
   1  -8  10      486.63      443.38     90.08 o
   2  -8  10      106.70      163.28     40.88 o
   3  -8  10      693.74      696.50     62.48 o
   4  -8  10     1080.65     1078.20     75.79 o
   5  -8  10       62.59       63.46     51.40 o
   6  -8  10      114.11      174.71     55.66 o
   7  -8  10      572.97      512.93     77.91 o
  -8  -7  10      425.75      447.44     84.74 o
  -7  -7  10     1074.29     1154.10     67.77 o
  -6  -7  10       91.72       99.70     38.15 o
  -5  -7  10      587.19      661.90     48.29 o
  -4  -7  10     1700.61     1795.61    107.20 o
  -3  -7  10      829.62      791.26    112.81 o
  -2  -7  10     1177.87     1257.09    124.17 o
  -1  -7  10      594.92      637.08     70.75 o
   0  -7  10        4.39       -8.42     61.27 o
   1  -7  10        5.12      -53.90     44.23 o
   2  -7  10        3.93        0.11     29.65 o
   3  -7  10       32.02       -3.81     40.45 o
   4  -7  10      110.21      137.89     46.73 o
   5  -7  10      379.87      401.09     86.02 o
   6  -7  10      641.04      596.55     71.63 o
   7  -7  10      778.83      642.60     76.83 o
   8  -7  10      691.73      562.16     76.54 o
  -9  -6  10      192.00      189.80     67.67 o
  -8  -6  10      968.47     1047.78     69.13 o
  -7  -6  10     1110.76     1204.60     68.22 o
  -6  -6  10      736.71      827.58     72.83 o
  -5  -6  10      133.32       93.97     34.55 o
  -4  -6  10       91.46       84.70     29.01 o
  -3  -6  10     1899.15     2125.73    152.03 o
  -2  -6  10     2452.72     2575.87    157.44 o
  -1  -6  10      320.86      239.34     54.32 o
   0  -6  10        0.62      -82.94     41.47 o
   1  -6  10        1.13      -78.00     52.21 o
   2  -6  10       71.00       88.76     32.22 o
   3  -6  10       76.65       31.25     41.27 o
   4  -6  10        2.07      -13.67     44.77 o
   5  -6  10     2152.81     2111.35    156.90 o
   6  -6  10     1849.06     1707.89     99.14 o
   7  -6  10      809.97      862.68     81.84 o
   8  -6  10      248.93      204.66     52.50 o
  -9  -5  10      217.62      199.15     52.02 o
  -8  -5  10        2.41      -94.16     67.21 o
  -7  -5  10      374.64      441.18     49.23 o
  -6  -5  10      232.95      227.18     41.11 o
  -5  -5  10        7.62        3.98     31.21 o
  -4  -5  10      122.80      250.64     41.48 o
  -3  -5  10      896.37      974.37    124.30 o
  -2  -5  10     2143.07     2298.32    150.95 o
  -1  -5  10     1942.91     2075.75     97.32 o
   0  -5  10        1.51       60.14     44.27 o
   1  -5  10       13.91       47.01     27.56 o
   2  -5  10     1561.87     1512.14     62.05 o
   3  -5  10     1015.29      951.76     65.52 o
   4  -5  10      296.07      224.38     93.33 o
   5  -5  10       16.57       17.69     37.91 o
   6  -5  10     1900.82     1819.46     82.15 o
   7  -5  10     1211.23     1218.58     74.35 o
   8  -5  10       85.37      120.82     49.82 o
  -9  -4  10      860.82      941.22     69.18 o
  -8  -4  10      126.06      151.84     65.85 o
  -7  -4  10       49.34      107.24     40.11 o
  -6  -4  10       92.76       87.42     35.86 o
  -5  -4  10       36.91       -0.58     40.98 o
  -4  -4  10     1290.75     1316.31     71.38 o
  -3  -4  10     1833.84     1905.80     74.76 o
  -2  -4  10     3866.63     3914.39    185.03 o
  -1  -4  10     4408.40     4386.63     83.19 o
   0  -4  10     1366.62     1373.75     43.88 o
   1  -4  10     1712.46     1733.65     51.67 o
   2  -4  10      713.99      696.87     37.14 o
   3  -4  10     1182.13     1228.36     51.04 o
   4  -4  10     2085.29     2089.05     76.41 o
   5  -4  10      325.07      341.86     60.05 o
   6  -4  10        8.87      -53.59     50.94 o
   7  -4  10      473.18      457.37     55.13 o
   8  -4  10      464.56      326.73     55.12 o
   9  -4  10      229.46      174.31     55.30 o
 -10  -3  10      424.38      440.25     68.95 o
  -9  -3  10       63.29      -40.33     42.20 o
  -8  -3  10      261.36      276.85    114.54 o
  -7  -3  10      678.86      712.37     97.92 o
  -6  -3  10       41.87       56.24     34.25 o
  -5  -3  10      254.84      303.81     48.18 o
  -4  -3  10        0.11       39.87     36.05 o
  -3  -3  10     1638.84     1655.44     78.13 o
  -2  -3  10      283.01      262.83     68.31 o
  -1  -3  10      647.60      743.75     65.51 o
   0  -3  10     1303.70     1493.19     57.26 o
   1  -3  10     1056.51     1093.08     59.62 o
   2  -3  10      455.08      495.46     34.62 o
   3  -3  10      981.85      946.17     43.44 o
   4  -3  10     1773.14     1779.32     73.35 o
   5  -3  10      786.40      820.51     59.42 o
   6  -3  10      265.34      310.82     55.41 o
   7  -3  10       27.68       33.78     43.05 o
   8  -3  10       24.98       -3.42     46.43 o
   9  -3  10       57.22       22.59     63.11 o
 -10  -2  10      127.06       31.85     45.71 o
  -9  -2  10      413.79      350.53     51.70 o
  -8  -2  10     1096.85      982.48     63.98 o
  -7  -2  10     2665.78     2570.97     87.84 o
  -6  -2  10     3910.48     3740.64    125.17 o
  -5  -2  10     1009.47      938.08     81.83 o
  -4  -2  10      321.76      372.04     47.99 o
  -3  -2  10     1369.52     1286.94     73.12 o
  -2  -2  10     1442.54     1458.93    144.73 o
  -1  -2  10        0.28       -4.79     26.20 o
   0  -2  10       14.94       -5.63     23.22 o
   1  -2  10      823.98      897.42     40.33 o
   2  -2  10     2372.85     2421.92     63.89 o
   3  -2  10      873.81      937.11     44.12 o
   4  -2  10     1937.72     1813.95     73.18 o
   5  -2  10     2248.99     2354.97     84.33 o
   6  -2  10     1025.45     1160.60     66.61 o
   7  -2  10     1193.95     1138.01     92.95 o
   8  -2  10     1930.57     1994.50     92.85 o
   9  -2  10      382.12      441.21    109.02 o
 -10  -1  10      683.87      560.07     63.85 o
  -9  -1  10      398.30      391.60     51.68 o
  -8  -1  10       94.57      130.61     41.34 o
  -7  -1  10     1509.98     1569.40     77.76 o
  -6  -1  10     4170.53     4087.82    133.38 o
  -5  -1  10     2232.66     2255.29     98.17 o
  -4  -1  10      814.59      913.65     65.29 o
  -3  -1  10      323.07      339.18     48.63 o
  -2  -1  10      865.90      872.85     59.74 o
  -1  -1  10      472.12      402.98     47.24 o
   0  -1  10      196.75      206.56     32.30 o
   1  -1  10      495.59      578.73     46.20 o
   2  -1  10     1161.42     1151.50     47.63 o
   3  -1  10     2162.11     2125.05    120.18 o
   4  -1  10     1306.96     1370.30     65.76 o
   5  -1  10       41.41        0.75     35.11 o
   6  -1  10     1253.95     1257.60     71.47 o
   7  -1  10     2109.50     2261.01    111.81 o
   8  -1  10     1537.06     1284.02    100.40 o
 -10   0  10        0.60      -21.87     43.69 o
  -9   0  10        9.14      -31.71     38.92 o
  -8   0  10       15.89       57.26     39.53 o
  -7   0  10      202.87      275.22    127.82 o
  -6   0  10     1321.24     1369.65     89.33 o
  -5   0  10     3288.07     3368.25    118.28 o
  -4   0  10      679.87      649.53     60.08 o
  -3   0  10      472.04      375.94     50.95 o
  -2   0  10      682.38      657.99     58.56 o
  -1   0  10     1302.57     1355.19     76.45 o
   0   0  10     3559.46     3626.10     89.54 o
   1   0  10     1938.46     1875.16     73.40 o
   2   0  10      312.90      352.30     33.18 o
   3   0  10      492.46      520.50     38.17 o
   4   0  10       35.08       73.33     29.78 o
   5   0  10        1.57       -6.20    112.26 o
   6   0  10        2.76      -86.47     84.13 o
   7   0  10      375.44      370.73     88.73 o
   8   0  10     1813.92     1677.58    110.97 o
 -10   1  10      630.22      564.54     60.45 o
  -9   1  10        6.31       21.53     51.04 o
  -8   1  10       41.32      108.30     42.64 o
  -7   1  10        0.83       -3.50     45.67 o
  -6   1  10     1689.85     1745.48     97.49 o
  -5   1  10     1553.97     1534.62     89.01 o
  -4   1  10     1378.15     1364.83     83.21 o
  -3   1  10      673.94      727.88     63.63 o
  -2   1  10      651.13      619.30     58.93 o
  -1   1  10     1579.12     1808.74     89.04 o
   0   1  10     4438.46     4413.74    129.72 o
   1   1  10     1722.96     1732.27     70.95 o
   2   1  10       78.61      109.23     36.17 o
   3   1  10       35.09       66.87     36.68 o
   4   1  10        6.52       31.13     52.86 o
   5   1  10       54.63      106.09     69.79 o
   6   1  10        1.32       69.79     53.88 o
   7   1  10      590.51      646.48     81.16 o
   8   1  10     1295.70     1377.61    108.21 o
 -10   2  10      163.83      108.82     48.35 o
  -9   2  10      540.28      526.28     57.82 o
  -8   2  10      117.17       99.84     54.03 o
  -7   2  10       50.74      141.31     52.84 o
  -6   2  10        0.47        6.66     45.19 o
  -5   2  10        2.42      -59.15     43.11 o
  -4   2  10      588.16      530.97     62.22 o
  -3   2  10      470.77      526.77     60.43 o
  -2   2  10      936.79      894.50     70.54 o
  -1   2  10      741.32      740.12     65.26 o
   0   2  10     1258.61     1210.41    109.83 o
   1   2  10     1463.96     1483.28     93.60 o
   2   2  10      367.55      322.80     51.54 o
   3   2  10        1.96       17.82     38.25 o
   4   2  10      122.12      165.38     43.91 o
   5   2  10      662.62      574.07     70.44 o
   6   2  10      277.40      252.51     65.34 o
   7   2  10       15.00      -12.31    101.31 o
 -10   3  10     3221.03     2628.89    178.00 o
  -9   3  10     2224.32     2145.93    127.50 o
  -8   3  10      441.93      367.93     78.18 o
  -7   3  10      171.03      231.47    104.56 o
  -6   3  10      275.98      259.43     74.39 o
  -5   3  10      699.60      682.33     86.84 o
  -4   3  10      405.61      331.29     84.81 o
  -3   3  10       51.43       -7.44     46.21 o
  -2   3  10     1401.68     1234.32     82.37 o
  -1   3  10      215.76      241.84     66.82 o
   0   3  10      660.83      552.77     62.85 o
   1   3  10     2374.63     2282.07    124.17 o
   2   3  10     1355.20     1294.97     70.30 o
   3   3  10     1997.71     2003.45     86.74 o
   4   3  10     1813.44     1871.70     88.51 o
   5   3  10      509.52      494.36     72.94 o
   6   3  10      974.63      786.52     85.30 o
   7   3  10      413.78      372.78     74.22 o
  -9   4  10     2122.82     2169.83    100.34 o
  -8   4  10      742.28      631.18     78.72 o
  -7   4  10      342.30      398.13     82.24 o
  -6   4  10      198.76      193.48     58.54 o
  -5   4  10     1151.74     1040.48     83.32 o
  -4   4  10      709.15      664.52    113.08 o
  -3   4  10       52.02        6.81     49.14 o
  -2   4  10      181.78      190.66     56.67 o
  -1   4  10     1371.24     1274.19     87.66 o
   0   4  10      638.46      602.04     69.79 o
   1   4  10       29.39       13.28     50.50 o
   2   4  10      712.11      629.49    117.81 o
   3   4  10     1693.30     1779.85    108.11 o
   4   4  10     1945.65     1990.22     96.67 o
   5   4  10      792.09      791.17     84.96 o
   6   4  10      148.87      165.38     69.87 o
  -8   5  10      572.80      566.26     79.33 o
  -7   5  10      136.05      108.30     60.73 o
  -6   5  10      417.37      391.11     68.24 o
  -5   5  10      423.11      385.26     74.12 o
  -4   5  10     1731.71     1565.75    101.37 o
  -3   5  10     2562.03     2674.81    133.23 o
  -2   5  10      176.16      102.23     58.00 o
  -1   5  10       27.13      -58.42     50.93 o
   0   5  10       14.91       25.78     54.51 o
   1   5  10       62.85      173.08     61.29 o
   2   5  10      367.11      209.76    133.37 o
   3   5  10        6.56      -79.02     61.27 o
   4   5  10     1035.01      916.91    106.85 o
   5   5  10      608.53      634.84     90.60 o
  -8   6  10      325.42      321.59     88.59 o
  -7   6  10      532.91      529.05     79.29 o
  -6   6  10      267.61      244.30     67.79 o
  -5   6  10      680.08      894.98     90.26 o
  -4   6  10     2357.24     2761.59    203.97 o
  -3   6  10     2241.51     2347.27    125.48 o
  -2   6  10      650.18      749.17     84.80 o
  -1   6  10      119.95       36.49     74.12 o
   0   6  10      106.41       65.29     62.11 o
   1   6  10      595.36      521.58     79.78 o
   2   6  10      506.19      332.59     77.01 o
   3   6  10        8.13      -63.99     75.47 o
   4   6  10      576.34      490.45    108.21 o
  -6   7  10       40.18       18.67     89.41 o
  -5   7  10      144.20       91.48     66.26 o
  -4   7  10      408.84      428.39     78.18 o
  -3   7  10      993.17      881.44    253.20 o
  -2   7  10     1280.29     1461.15    107.70 o
  -1   7  10      290.16      279.72     75.35 o
   0   7  10       61.67       83.25     70.13 o
   1   7  10      278.33      334.44     79.84 o
   2   7  10      144.42       33.48    139.45 o
  -4   8  10      193.54       89.18     71.50 o
  -3   8  10      260.95      403.34    170.16 o
  -2   8  10      128.06      119.31     84.00 o
  -1   8  10     1199.87     1057.16    109.15 o
   0   8  10     1085.24     1181.54    136.75 o
  -1 -11  11      201.78      196.13     91.16 o
   0 -11  11      127.21      112.54     88.73 o
   1 -11  11      864.81      800.69     60.82 o
   2 -11  11     1028.32     1099.92    137.96 o
   3 -11  11      493.38      488.30     63.49 o
  -4 -10  11      625.10      764.48     73.31 o
  -1 -10  11       10.32        4.06     77.91 o
   0 -10  11       45.46       10.82     80.61 o
   1 -10  11       67.02       28.13     84.94 o
   2 -10  11      244.58      285.59     50.59 o
   3 -10  11      724.08      611.66     63.89 o
   4 -10  11      326.53      301.17     99.28 o
   5 -10  11      208.74      106.40     55.83 o
  -6  -9  11      182.76      260.16     45.69 o
  -5  -9  11      351.29      392.67     57.36 o
  -4  -9  11      419.43      457.64     41.36 o
  -3  -9  11      416.11      437.97    108.21 o
  -2  -9  11      283.12      261.32     99.28 o
  -1  -9  11        5.45       30.53     56.47 o
   0  -9  11       67.90      101.17     79.80 o
   1  -9  11      150.55       76.83     83.32 o
   2  -9  11      390.98      460.26     51.31 o
   3  -9  11      495.89      472.09     59.78 o
   4  -9  11      150.60       71.48     49.49 o
   5  -9  11      440.07      579.27     69.80 o
   6  -9  11      635.60      603.99     76.72 o
  -7  -8  11      314.33      233.67     49.01 o
  -6  -8  11       15.19       -1.28     37.85 o
  -5  -8  11        2.62       -8.51     33.17 o
  -4  -8  11      449.48      525.64     40.96 o
  -3  -8  11      729.32      707.94    120.38 o
  -2  -8  11      148.40      149.87     90.08 o
  -1  -8  11      107.22       -0.79     54.52 o
   0  -8  11        2.41      -56.54     49.80 o
   1  -8  11      179.05      189.82     57.76 o
   2  -8  11      148.23      100.70     40.32 o
   3  -8  11      278.60      321.35     54.65 o
   4  -8  11       87.60        3.43     59.51 o
   5  -8  11      538.64      584.19    111.59 o
   6  -8  11      650.36      597.37     74.42 o
   7  -8  11      649.23      544.75    119.43 o
  -7  -7  11      960.44      841.66    109.75 o
  -6  -7  11      180.73       75.54     39.29 o
  -5  -7  11        0.73       34.41     33.17 o
  -4  -7  11      433.89      457.04     40.30 o
  -3  -7  11     1660.87     1914.18    162.31 o
  -2  -7  11     2781.57     3236.20    187.20 o
  -1  -7  11     2119.16     2195.23    208.43 o
   0  -7  11       43.32       49.15     50.67 o
   1  -7  11       63.65       70.18     52.31 o
   2  -7  11      738.62      804.17    101.17 o
   3  -7  11      406.99      491.32     57.60 o
   4  -7  11      205.97      229.93     52.25 o
   5  -7  11      546.98      632.56     69.32 o
   6  -7  11     1066.17      831.27     79.55 o
   7  -7  11      409.60      464.19     72.54 o
  -8  -6  11       19.05       45.85     44.17 o
  -7  -6  11       65.10      104.49     42.08 o
  -6  -6  11      578.98      629.30     51.71 o
  -5  -6  11      378.74      375.49     42.48 o
  -4  -6  11       23.48      -55.76     27.88 o
  -3  -6  11     1838.61     1921.76    154.47 o
  -2  -6  11     3038.74     3137.46    176.65 o
  -1  -6  11     2061.18     1980.26    166.50 o
   0  -6  11      797.85      877.15     96.98 o
   1  -6  11       13.43       23.35     40.09 o
   2  -6  11      266.84      236.39     38.37 o
   3  -6  11      569.18      622.06     59.58 o
   4  -6  11      182.63      159.23     51.94 o
   5  -6  11       63.74       41.83     40.52 o
   6  -6  11      168.40      147.45     70.96 o
   7  -6  11      759.42      700.12     63.52 o
   8  -6  11      514.04      559.09     77.75 o
  -9  -5  11       47.92       40.85     46.27 o
  -8  -5  11      620.33      687.79     75.72 o
  -7  -5  11      719.78      640.44     56.34 o
  -6  -5  11      460.72      478.12     47.26 o
  -5  -5  11        3.49       29.87     43.78 o
  -4  -5  11      117.54      146.81     78.72 o
  -3  -5  11      169.71      184.69     35.88 o
  -2  -5  11       90.19      123.63     76.56 o
  -1  -5  11     1000.70      934.41     74.22 o
   0  -5  11      727.55      732.57     42.06 o
   1  -5  11      270.17      267.74     28.98 o
   2  -5  11     1477.64     1493.25     54.26 o
   3  -5  11     1063.56     1094.16     56.85 o
   4  -5  11     1361.85     1433.92     95.67 o
   5  -5  11     1114.30     1136.38     66.06 o
   6  -5  11      193.94      261.73     49.18 o
   7  -5  11        1.57       19.88     60.29 o
   8  -5  11      134.97      122.09     50.38 o
  -9  -4  11      778.05      699.56     63.72 o
  -8  -4  11      847.25      810.51     64.07 o
  -7  -4  11     1217.03     1123.82     66.61 o
  -6  -4  11     1793.28     1854.79    122.14 o
  -5  -4  11      144.53      141.23     45.74 o
  -4  -4  11       69.24       91.54     38.27 o
  -3  -4  11      175.37      135.11     36.98 o
  -2  -4  11       84.01       58.30     70.20 o
  -1  -4  11      277.79      285.70     38.33 o
   0  -4  11     1076.25     1095.67     79.79 o
   1  -4  11     1908.26     2013.70     56.69 o
   2  -4  11     2306.65     2314.25     63.75 o
   3  -4  11     1099.05     1210.27     60.43 o
   4  -4  11     2628.82     2646.47     87.08 o
   5  -4  11     1492.60     1434.12     93.05 o
   6  -4  11      631.48      637.36     59.00 o
   7  -4  11      337.37      373.77     53.57 o
   8  -4  11      368.19      388.37     66.04 o
  -9  -3  11        0.54      -42.28     43.05 o
  -8  -3  11      657.83      665.33     57.81 o
  -7  -3  11     1357.56     1240.96     73.37 o
  -6  -3  11     1339.24     1376.29     88.34 o
  -5  -3  11     1227.15     1318.09     79.67 o
  -4  -3  11      594.24      577.34     54.56 o
  -3  -3  11      220.10      224.00     42.64 o
  -2  -3  11      636.88      610.78     49.85 o
  -1  -3  11     1605.56     1671.05     81.05 o
   0  -3  11        7.06      -45.96     23.30 o
   1  -3  11        2.14       32.94     25.69 o
   2  -3  11     1193.95     1364.63     54.36 o
   3  -3  11     1323.18     1354.90     64.40 o
   4  -3  11      192.54      102.28     38.73 o
   5  -3  11      394.12      405.28     48.37 o
   6  -3  11      933.55      999.45     65.94 o
   7  -3  11      276.04      285.65     66.69 o
   8  -3  11      411.42      394.49     73.47 o
  -9  -2  11       42.08       41.43     44.78 o
  -8  -2  11      134.81      233.86     45.47 o
  -7  -2  11      471.44      464.93     56.39 o
  -6  -2  11     3481.87     3679.21    126.06 o
  -5  -2  11     3548.33     3721.15    121.92 o
  -4  -2  11     1746.77     1839.11    109.83 o
  -3  -2  11      142.39      220.22     45.84 o
  -2  -2  11       57.60       69.01     39.37 o
  -1  -2  11     2034.02     2082.73     88.22 o
   0  -2  11     3503.09     3528.85     92.98 o
   1  -2  11      424.42      409.96     34.24 o
   2  -2  11      518.91      474.02     47.48 o
   3  -2  11      159.84      241.72     33.48 o
   4  -2  11      172.86      240.19     42.22 o
   5  -2  11      181.84      204.67     43.91 o
   6  -2  11      680.29      801.75     61.53 o
   7  -2  11     2400.36     2479.16    119.46 o
   8  -2  11     2125.15     2089.38    116.49 o
 -10  -1  11       85.91       37.60     78.99 o
  -9  -1  11       79.10       74.34     44.84 o
  -8  -1  11       19.64      -55.36     38.16 o
  -7  -1  11       41.53      119.95    128.50 o
  -6  -1  11     1614.84     1732.22    202.48 o
  -5  -1  11     1526.36     1594.64    182.73 o
  -4  -1  11     1270.93     1345.75     84.20 o
  -3  -1  11      183.71      146.61     44.44 o
  -2  -1  11      187.09      177.61     44.92 o
  -1  -1  11      938.53      983.88     64.92 o
   0  -1  11     1055.08     1108.92     78.60 o
   1  -1  11      611.01      537.12     43.71 o
   2  -1  11       81.70       79.99     29.37 o
   3  -1  11      428.04      393.62     37.61 o
   4  -1  11      144.76      136.47     38.72 o
   5  -1  11        6.13       -0.26     37.54 o
   6  -1  11       45.37       56.49     54.01 o
   7  -1  11      535.63      491.63     72.28 o
  -9   0  11      830.90      687.92     62.56 o
  -8   0  11        7.65      -25.89     39.43 o
  -7   0  11      114.31      171.07     55.18 o
  -6   0  11        1.52      -49.99     45.47 o
  -5   0  11      321.14      368.48     61.68 o
  -4   0  11      190.28      217.47     50.80 o
  -3   0  11        3.58       -2.46     41.92 o
  -2   0  11     1466.69     1572.08     87.88 o
  -1   0  11     2015.70     2106.62    137.56 o
   0   0  11      591.17      645.56     78.86 o
   1   0  11     2201.70     2204.19    107.69 o
   2   0  11      563.01      562.75     47.87 o
   3   0  11       35.52       43.02     30.42 o
   4   0  11      688.50      733.52     92.25 o
   5   0  11      786.76      771.49     75.73 o
   6   0  11      561.30      546.12    148.38 o
   7   0  11       85.03      164.08     63.03 o
  -9   1  11     1305.45     1235.30     77.71 o
  -8   1  11      189.53      258.41     62.78 o
  -7   1  11       50.75       41.68     49.26 o
  -6   1  11       39.89       -4.56     48.25 o
  -5   1  11      331.80      312.15     66.82 o
  -4   1  11       44.81        5.43     43.80 o
  -3   1  11     1551.36     1591.25     90.50 o
  -2   1  11     1378.09     1387.90    134.31 o
  -1   1  11     1997.96     1967.39     96.17 o
   0   1  11     2110.18     2142.47     98.33 o
   1   1  11     1418.30     1317.15     80.40 o
   2   1  11     2391.82     2360.35     82.99 o
   3   1  11     1587.85     1582.45     83.10 o
   4   1  11      494.94      517.23     65.13 o
   5   1  11     1118.88     1116.25     87.98 o
   6   1  11      616.06      540.54     82.78 o
   7   1  11       26.46        1.34     61.99 o
  -9   2  11     1818.26     1775.79     89.97 o
  -8   2  11      597.89      454.75     70.76 o
  -7   2  11        0.69       18.33     74.93 o
  -6   2  11       63.06      154.51     54.98 o
  -5   2  11      691.74      743.13    101.44 o
  -4   2  11      593.35      520.40    105.50 o
  -3   2  11      276.53      172.47     53.43 o
  -2   2  11      308.87      286.85     57.48 o
  -1   2  11      722.56      684.00     68.12 o
   0   2  11      172.16      189.30     70.88 o
   1   2  11      520.58      432.42     61.43 o
   2   2  11      909.25      974.34     63.30 o
   3   2  11      594.51      546.27     54.44 o
   4   2  11      701.24      657.66     59.81 o
   5   2  11      308.39      295.46     65.61 o
   6   2  11       40.40      -13.84     58.07 o
  -9   3  11     2150.35     1996.05    162.62 o
  -8   3  11      899.28      644.39     79.61 o
  -7   3  11      957.07      767.58     78.51 o
  -6   3  11      638.24      641.88     74.29 o
  -5   3  11     1021.95     1047.76    231.97 o
  -4   3  11     2734.94     2595.00    165.56 o
  -3   3  11     1794.08     1916.48    104.72 o
  -2   3  11       30.09       93.70     51.46 o
  -1   3  11       58.91       77.45     48.99 o
   0   3  11       34.48       84.34     50.80 o
   1   3  11       25.95       17.16     49.58 o
   2   3  11       23.48       -6.04     49.54 o
   3   3  11      414.69      581.91     59.73 o
   4   3  11     2395.10     2644.17    104.12 o
   5   3  11     1520.65     1624.01    184.90 o
   6   3  11      396.49      359.51    186.79 o
  -8   4  11      812.38      839.06    198.42 o
  -7   4  11      155.42      166.63     61.35 o
  -6   4  11      290.15      330.67     85.35 o
  -5   4  11     1264.66     1152.83     90.97 o
  -4   4  11     1450.68     1403.52     96.76 o
  -3   4  11     1052.25     1004.46     85.21 o
  -2   4  11      281.50      264.72     62.98 o
  -1   4  11        0.22       94.74     52.87 o
   0   4  11       10.75      -90.39     52.89 o
   1   4  11      188.73       78.66     80.21 o
   2   4  11       10.20        1.25     54.38 o
   3   4  11        3.76      -18.07     57.07 o
   4   4  11      476.91      456.90     70.46 o
   5   4  11     2368.81     2572.76    142.42 o
  -7   5  11       49.00        5.17     59.74 o
  -6   5  11        6.63       83.27     61.75 o
  -5   5  11      198.16      112.53     60.70 o
  -4   5  11      668.93      660.98     78.97 o
  -3   5  11     2197.33     2310.11    121.61 o
  -2   5  11      851.33      873.77     87.49 o
  -1   5  11      540.11      613.61     96.98 o
   0   5  11      510.57      443.32    101.99 o
   1   5  11      539.15      426.75     98.20 o
   2   5  11      614.00      592.41     81.34 o
   3   5  11      260.48      234.87     71.73 o
   4   5  11       26.32       16.53     67.90 o
  -6   6  11      116.24       70.60     79.67 o
  -5   6  11      489.83      495.57    131.07 o
  -4   6  11      705.52      709.32     88.25 o
  -3   6  11      768.01      825.14     90.21 o
  -2   6  11      970.11      940.02    100.09 o
  -1   6  11     1118.56     1243.36    235.21 o
   0   6  11      448.57      368.62    138.10 o
   1   6  11     1103.41     1142.26    102.11 o
   2   6  11     1194.40     1168.02    152.30 o
  -5   7  11      238.80      148.24    118.49 o
  -4   7  11        1.06       34.89    104.42 o
  -3   7  11       29.31        8.45     65.44 o
  -2   7  11        8.02      -26.15     64.56 o
  -1   7  11      118.16       85.86    114.29 o
   0   7  11      451.75      494.88     86.07 o
  -1 -11  12      161.22      147.16     87.11 o
   0 -11  12       30.44       90.62     86.30 o
   1 -11  12      136.98       69.52     97.39 o
  -3 -10  12      642.02      726.34    126.60 o
  -1 -10  12      136.92       83.59     89.27 o
   0 -10  12        1.06      -50.59     81.70 o
   1 -10  12        0.07       61.95     88.19 o
   2 -10  12      111.07      -63.84     79.53 o
   3 -10  12       17.70       50.78     66.01 o
   4 -10  12       35.14       70.33     97.93 o
  -5  -9  12      192.03      205.46     54.90 o
  -4  -9  12       77.24       84.58     43.36 o
  -3  -9  12      829.32     1108.04    140.67 o
  -1  -9  12      275.47      160.55     65.30 o
   0  -9  12       35.58       -0.47    110.10 o
   1  -9  12        2.59       41.39     77.10 o
   2  -9  12       56.99       53.83     86.30 o
   3  -9  12       78.60       52.13     45.20 o
   4  -9  12      141.99      136.46    104.01 o
   5  -9  12     1109.64     1056.43     86.31 o
  -6  -8  12      108.49       55.40     39.62 o
  -5  -8  12        0.14        3.56     34.54 o
  -4  -8  12      219.28      260.24     47.42 o
  -3  -8  12     1235.95     1158.63    144.46 o
  -2  -8  12      980.06     1211.92    136.61 o
  -1  -8  12      584.06      730.79     80.05 o
   0  -8  12      278.96      399.80     92.25 o
   1  -8  12       27.73      -37.48     53.75 o
   2  -8  12      210.17      236.07     44.74 o
   3  -8  12      716.03      771.71     68.85 o
   4  -8  12      142.82      176.14     54.10 o
   5  -8  12       24.04      -63.79     48.83 o
   6  -8  12      393.39      366.23     67.40 o
  -7  -7  12       67.49      139.51     44.06 o
  -6  -7  12       83.22      102.19     40.78 o
  -5  -7  12       19.16       19.82     48.25 o
  -4  -7  12      246.98      268.16     35.64 o
  -3  -7  12      532.06      715.52    116.05 o
  -2  -7  12      866.99     1011.19    126.87 o
  -1  -7  12      992.73     1135.23     89.87 o
   0  -7  12     1923.49     1908.69    107.60 o
   1  -7  12     1076.87     1035.82     83.76 o
   2  -7  12      773.72      793.87     93.73 o
   3  -7  12      719.01      687.69     64.39 o
   4  -7  12     1473.42     1469.14    217.09 o
   5  -7  12      636.14      623.47     58.24 o
   6  -7  12        1.48      -69.42     67.88 o
  -7  -6  12      668.62      704.37     59.39 o
  -6  -6  12      392.85      334.58     47.13 o
  -5  -6  12        3.04       10.06     32.39 o
  -4  -6  12        0.20        6.25     45.58 o
  -3  -6  12       50.59      116.68     35.29 o
  -2  -6  12      181.31      145.54     81.43 o
  -1  -6  12        0.77      -49.78     72.50 o
   0  -6  12      838.69      860.32    130.93 o
   1  -6  12      582.24      670.02     37.14 o
   2  -6  12      537.58      612.44     44.30 o
   3  -6  12     1604.20     1654.45     71.06 o
   4  -6  12     1030.57      990.30     75.61 o
   5  -6  12      433.13      394.61     86.63 o
   6  -6  12       74.10       59.39     89.62 o
   7  -6  12        0.27      -46.36     45.48 o
  -8  -5  12      762.57      807.22     93.03 o
  -7  -5  12     1168.53     1160.07     68.84 o
  -6  -5  12     1899.00     2159.24    103.83 o
  -5  -5  12     1361.47     1469.32     87.38 o
  -4  -5  12      209.69      182.63     44.35 o
  -3  -5  12      503.24      512.18     48.01 o
  -2  -5  12      643.66      704.33     49.75 o
  -1  -5  12      187.35      168.71     27.07 o
   0  -5  12        5.69       29.32     23.96 o
   1  -5  12        0.34       -1.76     25.21 o
   2  -5  12      596.81      579.28     45.68 o
   3  -5  12      697.31      741.11     52.57 o
   4  -5  12      443.17      446.68     53.00 o
   5  -5  12      930.16      837.50     63.05 o
   6  -5  12      996.04     1008.06     70.16 o
   7  -5  12     1027.69     1050.36     74.70 o
  -8  -4  12      138.23      136.01     45.95 o
  -7  -4  12     1053.13     1189.94     92.92 o
  -6  -4  12     2714.71     2769.65     90.17 o
  -5  -4  12     1620.04     1615.13    111.05 o
  -4  -4  12      869.97      948.48     65.49 o
  -3  -4  12      124.08      149.98     57.89 o
  -2  -4  12        7.14       10.57     61.14 o
  -1  -4  12     1119.94     1176.72     69.13 o
   0  -4  12      220.18      211.71     29.54 o
   1  -4  12       87.57      118.57     43.18 o
   2  -4  12      683.72      713.03     42.07 o
   3  -4  12     1116.25     1137.21     60.31 o
   4  -4  12      480.07      573.51     70.46 o
   5  -4  12      260.68      251.37     47.59 o
   6  -4  12     1339.97     1325.74    119.73 o
   7  -4  12     2557.29     2621.71    100.20 o
  -9  -3  12      179.68      164.33     49.49 o
  -8  -3  12       41.51       40.33     56.95 o
  -7  -3  12      164.15       98.22     42.57 o
  -6  -3  12      925.47      872.70     72.91 o
  -5  -3  12     1095.32     1099.83     75.02 o
  -4  -3  12      345.49      357.14     71.69 o
  -3  -3  12        5.75       18.40     46.80 o
  -2  -3  12        5.34      -11.57     39.23 o
  -1  -3  12     1249.88     1311.05     75.49 o
   0  -3  12     1010.46     1105.19     74.44 o
   1  -3  12      524.21      618.67     39.97 o
   2  -3  12       62.25       90.56     36.14 o
   3  -3  12      800.24      814.88     54.37 o
   4  -3  12       14.83        4.69     37.74 o
   5  -3  12      172.56      191.31     45.44 o
   6  -3  12       57.48       89.42     44.69 o
   7  -3  12      372.12      421.33     59.52 o
  -9  -2  12      148.93      111.51     46.95 o
  -8  -2  12       10.56       25.65     42.37 o
  -7  -2  12        1.03      -25.60     49.63 o
  -6  -2  12      215.28      129.19     86.84 o
  -5  -2  12      619.12      728.60    101.85 o
  -4  -2  12      249.21      233.76     50.93 o
  -3  -2  12     1270.99     1452.85     84.76 o
  -2  -2  12     1964.63     2122.84    171.91 o
  -1  -2  12     2360.88     2600.82    101.55 o
   0  -2  12     2392.04     2432.95     75.18 o
   1  -2  12      948.27      974.78     81.13 o
   2  -2  12      197.20      221.70     34.57 o
   3  -2  12      135.01      197.46     84.67 o
   4  -2  12      106.73      121.23     68.30 o
   5  -2  12      655.79      611.62     56.62 o
   6  -2  12      321.65      196.97     62.12 o
   7  -2  12      199.34      151.80     61.80 o
  -9  -1  12      332.13      334.90     54.34 o
  -8  -1  12       60.81       58.95     43.59 o
  -7  -1  12      114.98      205.28     58.01 o
  -6  -1  12       10.69        7.13     46.94 o
  -5  -1  12        3.40      -76.24     46.33 o
  -4  -1  12      599.73      586.52    139.59 o
  -3  -1  12      371.42      360.74    101.17 o
  -2  -1  12      118.19      179.41     49.44 o
  -1  -1  12     2056.73     2002.75     93.63 o
   0  -1  12     2053.09     2064.03    110.62 o
   1  -1  12     1261.17     1203.65     59.74 o
   2  -1  12      979.07      930.05     48.56 o
   3  -1  12      219.24       95.10     39.19 o
   4  -1  12       68.00       79.94     50.02 o
   5  -1  12      289.29      352.18     62.48 o
   6  -1  12       79.58      -30.87     54.48 o
   7  -1  12       24.60      -50.17     56.18 o
  -9   0  12     2617.13     2315.63    189.36 o
  -8   0  12      235.91      205.21     49.42 o
  -7   0  12      180.67      140.68     56.26 o
  -6   0  12      641.56      644.16     72.02 o
  -5   0  12      551.36      429.42     63.31 o
  -4   0  12      403.14      534.15     63.50 o
  -3   0  12        0.19      -34.69     43.61 o
  -2   0  12       91.53      163.09     48.55 o
  -1   0  12       83.11      188.46     49.84 o
   0   0  12      476.35      415.39     57.30 o
   1   0  12     1288.17     1293.39     69.68 o
   2   0  12     1065.31     1040.21     60.62 o
   3   0  12     1269.07     1199.99     64.58 o
   4   0  12     1444.58     1229.01     85.77 o
   5   0  12      785.61      730.66     79.43 o
   6   0  12       98.59       31.82     57.30 o
  -9   1  12     1947.08     1999.08     93.73 o
  -8   1  12     1260.78     1382.74    135.12 o
  -7   1  12      329.95      337.80     64.15 o
  -6   1  12      529.75      450.60     66.42 o
  -5   1  12     1594.65     1655.29     98.02 o
  -4   1  12     1303.63     1159.18    155.95 o
  -3   1  12      208.81      237.56     55.37 o
  -2   1  12      261.96      269.27     55.27 o
  -1   1  12      885.59      892.21     74.39 o
   0   1  12      247.90      215.18     51.99 o
   1   1  12        3.44       14.90     46.90 o
   2   1  12      426.72      418.99     77.59 o
   3   1  12     2124.17     2161.84     85.12 o
   4   1  12      969.00      789.58     77.12 o
   5   1  12     1698.40     1550.13    115.38 o
   6   1  12      576.00      518.34     78.80 o
  -8   2  12     1123.38     1027.62     92.79 o
  -7   2  12      152.44      208.40     61.27 o
  -6   2  12       34.61       69.86     54.33 o
  -5   2  12      872.76      825.04     96.85 o
  -4   2  12      988.54      789.61     77.30 o
  -3   2  12     1598.88     1738.88    155.01 o
  -2   2  12      222.76      174.31     55.05 o
  -1   2  12      198.01      154.68     53.88 o
   0   2  12       36.16       28.97     49.14 o
   1   2  12      477.15      458.34     65.15 o
   2   2  12      185.77      176.60     57.56 o
   3   2  12      132.17      213.84     48.70 o
   4   2  12      568.75      401.40     67.97 o
   5   2  12     1058.70      967.88     99.69 o
  -8   3  12        8.11      -16.09     56.56 o
  -7   3  12      283.57      178.41     64.59 o
  -6   3  12      129.08      166.54     59.37 o
  -5   3  12      708.06      614.35     74.21 o
  -4   3  12     2988.29     3066.05    203.43 o
  -3   3  12     2656.18     2566.31    123.76 o
  -2   3  12      884.70      837.64     80.14 o
  -1   3  12      495.39      548.11    114.56 o
   0   3  12      220.34      219.87     68.58 o
   1   3  12      704.65      526.96    109.97 o
   2   3  12     1283.27     1286.20    278.90 o
   3   3  12        1.39       47.85     57.65 o
   4   3  12      318.08      342.54     73.90 o
  -7   4  12        0.03      -61.70     55.38 o
  -6   4  12       38.39       88.59     60.64 o
  -5   4  12      555.72      608.01     76.72 o
  -4   4  12      386.28      298.28     68.14 o
  -3   4  12     1527.32     1274.91     96.48 o
  -2   4  12     1435.17     1331.74     98.84 o
  -1   4  12      420.26      413.04     70.91 o
   0   4  12      318.98      273.09     66.00 o
   1   4  12      319.30      359.05     68.90 o
   2   4  12      482.23      445.32     81.16 o
   3   4  12      184.50      186.43     66.61 o
  -6   5  12        0.09       -2.27     60.63 o
  -5   5  12      236.38      261.66    132.28 o
  -4   5  12        5.68      -20.13     59.75 o
  -3   5  12       26.06       45.00     60.55 o
  -2   5  12      101.47      110.24    108.07 o
  -1   5  12      320.24      291.62     72.47 o
   0   5  12     1106.71     1114.34    168.13 o
   1   5  12      759.33      731.54    110.24 o
   2   5  12      798.96     1009.99     97.50 o
  -4   6  12      107.04      100.69     66.71 o
  -3   6  12      139.67      172.52     70.45 o
  -2   6  12       34.39       -4.03     61.84 o
  -1   6  12      278.27      210.09     76.96 o
   0   6  12      665.73      625.04     87.61 o
   0 -10  13       85.98       15.15     91.98 o
   1 -10  13      110.02      196.40     97.93 o
   2 -10  13      320.03      170.16    104.42 o
  -3  -9  13      431.28      486.12    118.49 o
  -2  -9  13     1807.39     2266.40    187.20 o
  -1  -9  13      719.70      934.10    130.93 o
   0  -9  13      340.45      341.61     71.16 o
   1  -9  13      368.42      345.99    106.31 o
   2  -9  13      136.37      128.85     48.02 o
   3  -9  13      608.74      696.92     67.20 o
  -5  -8  13      165.07      130.90     68.98 o
  -4  -8  13        0.36      -72.77     90.89 o
  -3  -8  13        2.80     -106.31     87.92 o
  -2  -8  13       17.31       34.36     91.43 o
  -1  -8  13      118.08       94.41     91.98 o
   0  -8  13      326.43      253.61     66.05 o
   1  -8  13      223.84      164.20     90.08 o
   2  -8  13      345.55      288.61     49.81 o
   3  -8  13      620.23      642.69    111.32 o
   4  -8  13      403.32      357.17     60.30 o
  -6  -7  13      638.55      723.46     56.53 o
  -5  -7  13      268.76      325.27     66.73 o
  -4  -7  13      261.57      273.68     49.93 o
  -3  -7  13      564.82      587.56    113.62 o
  -2  -7  13        2.39       29.76     85.48 o
  -1  -7  13        1.28       64.92     86.57 o
   0  -7  13      108.54      107.23     59.87 o
   1  -7  13      846.10      910.79     55.84 o
   2  -7  13      558.72      691.25     82.43 o
   3  -7  13      923.88      966.82     73.96 o
   4  -7  13     1015.99     1237.53     68.97 o
   5  -7  13      769.44      741.50     90.99 o
  -7  -6  13      994.49      977.38    142.56 o
  -6  -6  13     1309.09     1319.98     79.16 o
  -5  -6  13      732.66      786.32     68.40 o
  -4  -6  13       16.21       79.79     42.35 o
  -3  -6  13        0.71       17.98     36.04 o
  -2  -6  13        5.77     -134.99     73.58 o
  -1  -6  13      474.67      420.93     97.66 o
   0  -6  13       81.54       94.08     34.24 o
   1  -6  13      278.32      252.99     32.14 o
   2  -6  13      147.65      141.03     58.58 o
   3  -6  13      488.35      633.80     52.42 o
   4  -6  13      445.86      470.31     52.21 o
   5  -6  13      221.85      174.82     47.52 o
  -7  -5  13       90.50       15.56     40.80 o
  -6  -5  13     1102.98     1071.37     63.17 o
  -5  -5  13     2265.70     2457.02    107.42 o
  -4  -5  13      129.81       52.44     42.97 o
  -3  -5  13       27.63       51.49     39.70 o
  -2  -5  13      605.96      631.39     56.13 o
  -1  -5  13     1617.34     1812.08    139.86 o
   0  -5  13     1605.34     1828.43     56.59 o
   1  -5  13       26.33       18.23     28.56 o
   2  -5  13      481.55      436.29     52.21 o
   3  -5  13       46.56       87.46     37.34 o
   4  -5  13        6.48      -43.96     38.00 o
   5  -5  13       19.99       38.52     51.94 o
   6  -5  13       46.46       80.11     48.60 o
  -7  -4  13      154.74      197.98     45.85 o
  -6  -4  13      651.91      770.07    127.41 o
  -5  -4  13      891.88      918.24     71.96 o
  -4  -4  13      675.05      798.32     65.15 o
  -3  -4  13      535.25      563.61     56.29 o
  -2  -4  13      242.04      210.74     46.49 o
  -1  -4  13     1490.37     1813.72    134.58 o
   0  -4  13     1656.69     1810.51     65.36 o
   1  -4  13      334.20      340.84     35.53 o
   2  -4  13       14.06       38.00     33.45 o
   3  -4  13      269.41      343.86     82.64 o
   4  -4  13       99.54       14.26     40.10 o
   5  -4  13      154.55      166.13     63.13 o
   6  -4  13        0.58       21.83     51.67 o
  -8  -3  13      196.03       81.51     44.67 o
  -7  -3  13       57.98       47.78     62.64 o
  -6  -3  13        0.00       34.02     50.63 o
  -5  -3  13       36.16      -54.75     47.27 o
  -4  -3  13      117.64      167.81     50.37 o
  -3  -3  13      195.83      207.76     50.27 o
  -2  -3  13      263.57      269.48     51.19 o
  -1  -3  13      512.35      570.15     58.15 o
   0  -3  13      989.45     1024.46     53.91 o
   1  -3  13     1346.76     1354.33     55.48 o
   2  -3  13      919.83      937.11     56.58 o
   3  -3  13      228.62      205.86     41.52 o
   4  -3  13      108.86      137.66     43.07 o
   5  -3  13      750.23      751.24     84.30 o
   6  -3  13      374.21      431.75     69.37 o
  -8  -2  13      518.36      436.91     57.19 o
  -7  -2  13      289.54      303.32     91.30 o
  -6  -2  13       84.01       24.38     51.52 o
  -5  -2  13      322.31      307.34     58.61 o
  -4  -2  13       97.35       45.54     80.07 o
  -3  -2  13      627.79      653.11     64.10 o
  -2  -2  13      807.27      879.33     69.98 o
  -1  -2  13      420.82      473.64     64.25 o
   0  -2  13     1315.74     1395.85    139.70 o
   1  -2  13     1848.36     1788.61     71.24 o
   2  -2  13     1270.22     1294.79     57.39 o
   3  -2  13     2240.13     2460.03     86.12 o
   4  -2  13      762.96      672.71     57.73 o
   5  -2  13      361.77      365.09     65.60 o
   6  -2  13      742.35      685.09     79.27 o
  -8  -1  13      520.41      498.02     58.29 o
  -7  -1  13      151.40      254.54     80.61 o
  -6  -1  13      185.57      176.73     57.36 o
  -5  -1  13      778.93      747.45     73.28 o
  -4  -1  13      443.49      462.14    116.86 o
  -3  -1  13        0.48      -27.37     47.64 o
  -2  -1  13      287.03      295.70     56.40 o
  -1  -1  13      832.41      832.85     69.87 o
   0  -1  13       24.85      117.25     55.32 o
   1  -1  13       39.25       33.35     36.77 o
   2  -1  13      440.02      412.83     48.04 o
   3  -1  13      818.45      790.57     70.20 o
   4  -1  13      806.80      704.42     71.71 o
   5  -1  13      561.54      504.66    214.79 o
   6  -1  13       88.34      121.19     90.62 o
  -8   0  13      621.01      580.58     80.34 o
  -7   0  13      207.03      233.33     62.90 o
  -6   0  13      428.55      430.99     67.07 o
  -5   0  13     1514.66     1468.48     96.91 o
  -4   0  13     2877.22     2883.54    143.64 o
  -3   0  13     1277.42     1284.60     95.22 o
  -2   0  13       16.63        5.22     68.58 o
  -1   0  13      107.87      130.41     50.81 o
   0   0  13        0.07       14.92     49.78 o
   1   0  13      188.65      224.46     43.85 o
   2   0  13      492.24      465.67     66.15 o
   3   0  13      333.11      263.64     59.30 o
   4   0  13     1441.07     1362.34     92.48 o
   5   0  13     1481.14     1262.23    134.72 o
  -8   1  13      358.28      369.26    118.49 o
  -7   1  13      318.29      320.33     66.98 o
  -6   1  13        9.86       18.76     55.44 o
  -5   1  13     1026.22     1037.21    189.23 o
  -4   1  13     2196.03     2159.27    109.42 o
  -3   1  13     1449.87     1361.47     92.00 o
  -2   1  13     1267.61     1082.78     82.49 o
  -1   1  13       68.82        6.58     49.57 o
   0   1  13        0.28       46.48     49.63 o
   1   1  13       23.63      -38.18     48.16 o
   2   1  13      195.19      213.24     55.42 o
   3   1  13      152.72      191.34    205.05 o
   4   1  13      709.99      604.59     75.37 o
   5   1  13      920.73      853.14    184.49 o
  -7   2  13        1.54       -1.78     79.67 o
  -6   2  13       46.50      -25.83     97.25 o
  -5   2  13      190.62      286.15     64.52 o
  -4   2  13      516.77      521.63     71.88 o
  -3   2  13     1101.29      867.01     81.04 o
  -2   2  13     1638.55     1831.51    113.35 o
  -1   2  13      340.89      376.06     65.43 o
   0   2  13      481.22      410.10     67.40 o
   1   2  13      537.43      511.90     68.63 o
   2   2  13     1001.14      950.65     84.78 o
   3   2  13      317.14      256.53     64.84 o
   4   2  13       62.30       62.23     60.58 o
  -6   3  13      101.82       72.98     59.33 o
  -5   3  13      373.85      266.88     67.32 o
  -4   3  13      759.30      719.76     81.99 o
  -3   3  13      235.48      248.60     62.75 o
  -2   3  13      548.78      582.72     74.26 o
  -1   3  13     1042.00      858.60    119.16 o
   0   3  13     1076.35      932.09     86.75 o
   1   3  13      958.92      867.73    155.01 o
   2   3  13     1880.33     1836.89    488.69 o
   3   3  13      585.86      641.40    108.75 o
  -5   4  13      111.79       48.63     59.65 o
  -4   4  13       19.57       -0.55     55.93 o
  -3   4  13       82.75       74.91     59.47 o
  -2   4  13        2.82      -89.67    134.04 o
  -1   4  13       55.46      112.41     62.47 o
   0   4  13     1133.40     1112.76    159.33 o
   1   4  13      860.25      740.64     87.91 o
   2   4  13       97.94       38.68     80.88 o
  -3   5  13      260.68      248.91     70.58 o
  -2   5  13      218.04      156.32    128.09 o
  -1   5  13       35.67      107.03    139.05 o
  -1  -9  14       69.13       97.93     99.82 o
   0  -9  14       85.44      141.75     96.57 o
   1  -9  14      452.97      624.62    122.00 o
  -3  -8  14       30.51       28.67     95.76 o
  -2  -8  14      231.18      142.83    104.42 o
  -1  -8  14      113.10       45.72     94.68 o
   0  -8  14       95.71       86.59     64.37 o
   1  -8  14        9.61      -30.57     86.02 o
   2  -8  14      392.77      410.78     56.09 o
   3  -8  14      259.21      378.40     64.47 o
  -4  -7  14      144.77      185.12     49.41 o
  -3  -7  14       86.19       44.09     89.81 o
  -2  -7  14      145.71      165.83     95.76 o
  -1  -7  14      469.06      608.93    114.16 o
   0  -7  14      723.71      774.37     84.54 o
   1  -7  14       58.46       -1.02     45.45 o
   2  -7  14      528.06      494.84     46.18 o
   3  -7  14      384.96      327.06     46.89 o
   4  -7  14      272.55      266.34     65.36 o
  -5  -6  14      589.22      662.45     52.41 o
  -4  -6  14      415.70      458.81     56.76 o
  -3  -6  14       26.91       68.44     86.57 o
  -2  -6  14       92.15       40.58     85.48 o
  -1  -6  14      409.75      379.21     48.27 o
   0  -6  14      707.22      746.05     44.24 o
   1  -6  14      159.92      129.51     34.70 o
   2  -6  14       79.28       69.26     40.29 o
   3  -6  14      110.01       87.03     44.49 o
   4  -6  14        0.27        2.37     40.81 o
  -6  -5  14       29.60       -1.27     41.17 o
  -5  -5  14      115.16      104.47     51.55 o
  -4  -5  14      153.05      215.09     50.67 o
  -3  -5  14      619.52      693.45     60.69 o
  -2  -5  14      910.94      913.28     64.64 o
  -1  -5  14      806.64      865.63     63.17 o
   0  -5  14     1470.50     1674.29     76.91 o
   1  -5  14     1344.18     1594.41     72.57 o
   2  -5  14      255.55      235.42     40.38 o
   3  -5  14      313.16      234.87     44.79 o
   4  -5  14      543.75      501.85     54.79 o
  -6  -4  14        0.04       -4.52     75.07 o
  -5  -4  14       14.12      -23.72     48.88 o
  -4  -4  14       78.28      149.90     52.74 o
  -3  -4  14      388.98      531.55     58.69 o
  -2  -4  14      322.85      364.82     54.11 o
  -1  -4  14      713.79      783.25     64.39 o
   0  -4  14     1134.84     1242.88     61.01 o
   1  -4  14      945.67      933.63     54.23 o
   2  -4  14      956.31     1074.86     61.29 o
   3  -4  14      515.04      558.42     53.02 o
   4  -4  14      237.46      182.04     46.09 o
   5  -4  14      131.19       89.71     49.63 o
  -7  -3  14      223.55      332.78     69.12 o
  -6  -3  14      849.01      862.36     80.21 o
  -5  -3  14      543.36      582.71     69.64 o
  -4  -3  14      386.13      504.48     86.70 o
  -3  -3  14       84.51       79.10     50.14 o
  -2  -3  14      306.92      313.13     79.53 o
  -1  -3  14      559.20      631.21     62.34 o
   0  -3  14       41.59       60.41     48.22 o
   1  -3  14      120.18      129.51     38.62 o
   2  -3  14      233.28      245.22     42.78 o
   3  -3  14      532.82      514.05     53.56 o
   4  -3  14      879.71      759.86     62.21 o
   5  -3  14      269.88      306.76     62.84 o
  -7  -2  14      369.71      336.32     67.04 o
  -6  -2  14      263.58      219.73     61.22 o
  -5  -2  14     1226.63     1305.50     90.34 o
  -4  -2  14     2083.36     2191.71    236.30 o
  -3  -2  14      167.55      171.79    101.85 o
  -2  -2  14        1.46       37.03     68.31 o
  -1  -2  14      343.05      311.57     57.67 o
   0  -2  14      244.91      214.83     53.94 o
   1  -2  14        0.31       79.85     55.33 o
   2  -2  14       78.29       83.19     48.57 o
   3  -2  14     1245.63     1196.55     76.63 o
   4  -2  14     1833.82     1736.99    136.61 o
  -7  -1  14       78.39       52.80     71.69 o
  -6  -1  14       13.67      -36.88     54.08 o
  -5  -1  14      184.07      177.98     60.71 o
  -4  -1  14     1651.01     1639.74    102.06 o
  -3  -1  14      788.75      901.46     79.56 o
  -2  -1  14      245.39      213.18    143.78 o
  -1  -1  14       49.07       52.93    104.42 o
   0  -1  14       54.28      -18.65    170.29 o
   1  -1  14       23.60        9.59     39.34 o
   2  -1  14       10.94       29.90     67.63 o
   3  -1  14        3.69        1.55     74.66 o
   4  -1  14     1068.12      946.19     82.43 o
  -7   0  14       32.44       63.03     99.28 o
  -6   0  14      280.83      259.59     65.79 o
  -5   0  14      256.23      272.22     65.25 o
  -4   0  14     2132.46     2174.60    112.31 o
  -3   0  14     2563.02     2261.98    201.13 o
  -2   0  14      772.61      874.19     78.62 o
  -1   0  14      372.19      371.43     63.38 o
   0   0  14     1179.05     1046.64    165.83 o
   1   0  14      937.73      952.28     78.97 o
   2   0  14      654.68      585.98     69.72 o
   3   0  14      254.49      185.66     82.24 o
   4   0  14      214.92      152.60     61.72 o
  -6   1  14      262.89      266.42    113.62 o
  -5   1  14      460.22      523.33     74.65 o
  -4   1  14      773.34      637.74     96.03 o
  -3   1  14      269.80      242.14     64.30 o
  -2   1  14     1112.79     1188.55     98.74 o
  -1   1  14      409.64      249.68     61.94 o
   0   1  14      284.88      353.87     65.05 o
   1   1  14     1536.54     1399.63     94.41 o
   2   1  14      920.57      969.67     83.68 o
   3   1  14      173.96      219.87     73.17 o
  -5   2  14        8.65       17.38     57.85 o
  -4   2  14       78.69       85.13     58.69 o
  -3   2  14       23.85       58.17     57.39 o
  -2   2  14        9.78      -53.94     53.61 o
  -1   2  14      406.04      332.49     97.12 o
   0   2  14      539.54      629.00     77.17 o
   1   2  14      206.98      187.70     66.41 o
   2   2  14      553.78      469.09    151.76 o
  -4   3  14        3.20       -8.02     90.62 o
  -3   3  14       70.84       89.03     60.88 o
  -2   3  14       52.67       24.10     67.90 o
  -1   3  14      295.04      190.41     65.18 o
   0   3  14     1124.65     1104.53    292.29 o
   1   3  14      493.70      341.39     94.68 o
  -2  -7  15      451.41      568.63    116.86 o
  -1  -7  15      589.90      724.18    124.71 o
   1  -7  15      497.06      526.25    156.76 o
  -3  -6  15       37.47      -10.82     91.98 o
  -2  -6  15      138.92       64.38     91.16 o
  -1  -6  15      449.41      487.20    106.31 o
   0  -6  15      567.11      528.17     47.93 o
   1  -6  15      675.68      714.54     67.24 o
   2  -6  15      286.45      344.10     45.68 o
  -4  -5  15      169.46      243.17     79.80 o
  -3  -5  15      108.22       91.11     50.42 o
  -2  -5  15      344.80      440.57     57.60 o
  -1  -5  15      166.82      187.92     51.97 o
   0  -5  15      648.07      634.37     65.21 o
   1  -5  15      931.38      959.22     63.59 o
   2  -5  15      712.12      766.52     74.32 o
   3  -5  15      372.76      413.83    123.90 o
  -5  -4  15      494.48      664.86    101.31 o
  -4  -4  15      369.10      353.92     72.90 o
  -3  -4  15        2.00      -17.27     48.00 o
  -2  -4  15      338.97      389.79     59.85 o
  -1  -4  15      218.09      331.67     57.67 o
   0  -4  15       19.68       69.98     51.02 o
   1  -4  15       10.08       59.16     75.88 o
   2  -4  15      718.57      839.40     58.86 o
   3  -4  15      644.41      571.51     55.98 o
  -5  -3  15      520.01      597.98    156.49 o
  -4  -3  15     1564.05     1620.02    136.75 o
  -3  -3  15     1413.03     1540.13     94.67 o
  -2  -3  15      101.86      140.36     55.09 o
  -1  -3  15        6.67       66.39     52.28 o
   0  -3  15       31.99       69.09     52.31 o
   1  -3  15      344.01      275.29     53.67 o
   2  -3  15       54.34      107.88     50.78 o
   3  -3  15      123.37      181.85     46.56 o
  -5  -2  15      486.81      619.09     75.59 o
  -4  -2  15     1571.03     1591.67    102.50 o
  -3  -2  15     1450.92     1494.72     96.74 o
  -2  -2  15      794.22      711.13     84.54 o
  -1  -2  15      414.31      454.13     75.07 o
   0  -2  15       32.84       43.74     54.59 o
   1  -2  15      570.90      632.20     98.74 o
   2  -2  15      339.21      291.56     58.72 o
   3  -2  15        7.18       49.26     62.76 o
  -5  -1  15      356.28      463.74     71.23 o
  -4  -1  15      405.61      503.14     72.21 o
  -3  -1  15      962.13     1093.55     89.36 o
  -2  -1  15      309.34      230.67     62.70 o
  -1  -1  15      104.47       82.28     55.90 o
   0  -1  15      212.30      339.62     64.84 o
   1  -1  15      890.41      826.51    108.75 o
   2  -1  15      802.12      765.26     75.93 o
  -5   0  15       25.85       13.54    106.18 o
  -4   0  15      122.84      105.60     69.52 o
  -3   0  15      326.17      357.46     73.18 o
  -2   0  15      216.38      198.14     60.96 o
  -1   0  15      704.62      632.87     75.81 o
   0   0  15      807.75      883.62     92.38 o
   1   0  15      710.43      627.70    114.83 o
   2   0  15      491.48      416.87     94.41 o
  -4   1  15       19.36       24.89     79.53 o
  -3   1  15       72.36       91.26     67.90 o
  -2   1  15        4.90       28.14     56.96 o
  -1   1  15      547.48      457.62     71.29 o
   0   1  15      845.28      715.59     82.78 o
  -1  -3  16      457.70      643.02     94.41 o
 
